# Supplementary material for: Integrative single-cell RNA sequencing and mendelian randomization analysis reveal the potential role of synaptic vesicle cycling-related genes in Alzheimer's disease
Source: J Prev Alzheimers Dis. 2025 Feb 28;12(5):100097. doi: 10.1016/j.tjpad.2025.100097 (PMC12183978; doi:10.1016/j.tjpad.2025.100097)
Supplement: Supplementary file 7 — Table S1 Microarrays datasets clinical characteristics. [file mmc7.xlsx]

## Sheet: Sheet1
Microarrays datasets clinical characteristics
Dataset		GSE132903		GSE118553		GSE125583		GSE157827
Groups		Control	AD	Control	AD	Control	AD	Control	AD
Number		98	97	100	167	70	219	9	12
Age		84.98±6.90	85.02±6.75	70.44±15.79	82.92±10.20	87.00±6.32	83.38±8.13	85.44±7.02	74.58±11.15
Gender	Male	50	49	55	69	37	121	6	8
	Female	48	48	45	98	33	97	3	4
Unknow		0	0	0	0	0	1	0	0
