# Supplementary material for: Integrative single-cell RNA sequencing and mendelian randomization analysis reveal the potential role of synaptic vesicle cycling-related genes in Alzheimer's disease
Source: J Prev Alzheimers Dis. 2025 Feb 28;12(5):100097. doi: 10.1016/j.tjpad.2025.100097 (PMC12183978; doi:10.1016/j.tjpad.2025.100097)
Supplement: Supplementary file 8 — Table S2 Differential expression analysis between Alzheimer's disease (AD) and control samples within GSE132903. [file mmc8.xlsx]

## Sheet: Sheet1
Table S2 Differential expression analysis between Alzheimer's disease (AD) and control samples
	log2FC	AveExpr	t	P-value	adj.P-value	B
KIAA0556	0.341847	8.59919	10.876	7.92634e-22	1.54437e-17	38.9061
TMEM150A	0.507093	7.87461	10.2488	5.53614e-20	2.50116e-16	34.7601
MCM7	0.26451	7.0204	10.186	8.43504e-20	2.50116e-16	34.349
ENAH	0.378656	8.29551	10.1803	8.76257e-20	2.50116e-16	34.3118
PLCB1	-0.360216	8.40179	-10.1231	1.28526e-19	3.13025e-16	33.9378
ATXN10	-0.305562	7.15428	-10.0985	1.51517e-19	3.28017e-16	33.7771
NDUFAB1	-0.525386	11.0964	-9.94221	4.29999e-19	8.37811e-16	32.7589
NFKB1	0.458062	9.12661	9.85667	7.5937e-19	1.34505e-15	32.2038
ATP6V0C	-0.47179	9.94033	-9.80646	1.05951e-18	1.6336e-15	31.8786
CERS1	0.695246	8.38263	9.78836	1.19448e-18	1.6336e-15	31.7616
TNIP1	0.406609	7.76452	9.77266	1.32533e-18	1.6336e-15	31.6602
ZHX3	0.631575	8.79303	9.77235	1.32808e-18	1.6336e-15	31.6581
NFKBIA	0.844899	10.6809	9.77083	1.34149e-18	1.6336e-15	31.6483
PLEKHH3	0.510047	7.78824	9.69623	2.197e-18	2.37813e-15	31.1668
ZNF511	0.356099	8.19502	9.62603	3.49085e-18	3.52275e-15	30.7149
RAF1	0.299451	8.41546	9.62068	3.61605e-18	3.52275e-15	30.6805
COPS8	-0.31222	7.96847	-9.55743	5.48225e-18	5.08648e-15	30.2744
HBP1	0.365771	7.91336	9.53473	6.36397e-18	5.39111e-15	30.1289
PLXNB1	0.90108	9.06608	9.522	6.91879e-18	5.57917e-15	30.0473
EZR	0.819756	11.4892	9.50549	7.71031e-18	5.57917e-15	29.9416
STAG1	0.266939	7.33085	9.50441	7.76498e-18	5.57917e-15	29.9347
POLR2H	0.345933	9.85847	9.50242	7.8672e-18	5.57917e-15	29.922
SPECC1L	0.371802	8.77112	9.49724	8.13924e-18	5.57917e-15	29.8888
DDX39A	0.494404	8.55571	9.49356	8.33813e-18	5.57917e-15	29.8652
CHST6	0.725824	7.3397	9.48901	8.59038e-18	5.57917e-15	29.8362
PLCE1	0.404968	7.46721	9.47784	9.24295e-18	5.80935e-15	29.7647
FAM229B	0.549822	7.8118	9.37371	1.82637e-17	1.07833e-14	29.1002
POGK	0.491074	9.57703	9.36599	1.92079e-17	1.10073e-14	29.051
HSPB3	-0.630382	7.59793	-9.33651	2.32808e-17	1.29601e-14	28.8634
RING1	0.27504	10.8519	9.29339	3.08286e-17	1.66851e-14	28.5894
CCDC9B	0.809935	8.78262	9.28571	3.24088e-17	1.70663e-14	28.5406
NAP1L5	-0.980488	9.17131	-9.28077	3.34671e-17	1.71598e-14	28.5093
KRAS	-0.364554	7.92998	-9.23094	4.62657e-17	2.31139e-14	28.1933
FYCO1	0.469118	7.50705	9.18005	6.43544e-17	3.05825e-14	27.8714
CHP1	-0.487674	8.89381	-9.16971	6.88097e-17	3.11788e-14	27.8061
SAP30L	0.288799	8.23444	9.16174	7.24552e-17	3.13715e-14	27.7558
HSD17B1	0.289101	6.57755	9.13293	8.73012e-17	3.65802e-14	27.5739
NRN1	-0.455031	7.30066	-9.13128	8.82402e-17	3.65802e-14	27.5635
STK38	0.389695	7.95383	9.1187	9.5715e-17	3.84305e-14	27.4842
ITPRIP	0.622671	7.70769	9.1172	9.66483e-17	3.84305e-14	27.4747
MIR7-3HG	-0.392595	7.02262	-9.10966	1.01472e-16	3.87665e-14	27.4272
RBM6	0.634804	9.32692	9.05933	1.40408e-16	5.26098e-14	27.1105
PFN2	-0.446786	8.56684	-9.05552	1.43897e-16	5.28998e-14	27.0865
BRF2	-0.273877	7.42295	-9.04154	1.57463e-16	5.57819e-14	26.9986
ITSN1	0.732126	8.91226	9.02179	1.78807e-16	6.22122e-14	26.8747
MLLT6	0.635326	9.53905	9.01585	1.85773e-16	6.35018e-14	26.8374
KAT2A	0.455644	10.2045	9.0098	1.93151e-16	6.38417e-14	26.7994
MRPL15	-0.427169	8.68914	-8.99701	2.09709e-16	6.74758e-14	26.7192
UBE2W	-0.344024	7.27047	-8.991	2.17966e-16	6.74758e-14	26.6815
CAPS	0.456752	7.12305	8.99085	2.18178e-16	6.74758e-14	26.6806
CCDC102A	0.41673	6.82988	8.9764	2.39408e-16	7.21679e-14	26.59
ITGA10	0.473037	7.10386	8.97331	2.44211e-16	7.21679e-14	26.5707
TUBB2A	-1.01102	10.8144	-8.94638	2.90279e-16	8.44147e-14	26.4021
DNALI1	0.540569	8.66286	8.93389	3.14481e-16	8.88459e-14	26.324
ATP6V1E1	-0.36099	9.77189	-8.93382	3.14636e-16	8.88459e-14	26.3236
TRABD	0.766548	9.73668	8.90454	3.79556e-16	1.05647e-13	26.1406
C5orf22	-0.420723	6.90025	-8.86937	4.75344e-16	1.25157e-13	25.9212
VGF	-1.21521	9.69408	-8.8651	4.88493e-16	1.26904e-13	25.8946
GABBR1	-0.28497	8.43104	-8.85271	5.28714e-16	1.33108e-13	25.8175
ARAP1	0.305416	6.87586	8.85039	5.36624e-16	1.33108e-13	25.803
VKORC1L1	-0.432683	7.52004	-8.84752	5.46534e-16	1.33108e-13	25.7851
B4GALT4	0.390734	7.77206	8.84505	5.55237e-16	1.33559e-13	25.7697
POLR3H	0.275609	7.05461	8.84258	5.64051e-16	1.34024e-13	25.7544
PPP4R1	0.268436	8.80163	8.8143	6.75612e-16	1.53065e-13	25.5784
TPI1	-0.375132	8.84545	-8.80232	7.29245e-16	1.63317e-13	25.5039
PCED1A	0.336965	7.99286	8.78644	8.06876e-16	1.7865e-13	25.4053
SPHKAP	-0.603054	7.20096	-8.78264	8.26605e-16	1.80962e-13	25.3817
HOMER3	0.422937	6.83667	8.77802	8.51313e-16	1.81058e-13	25.353
CBLB	0.30128	7.51949	8.77616	8.61425e-16	1.81058e-13	25.3415
CHD7	0.571542	8.46955	8.77566	8.64217e-16	1.81058e-13	25.3384
SNORD104	0.400935	7.13463	8.76072	9.50398e-16	1.94922e-13	25.2457
CORO1C	0.279068	8.90653	8.73427	1.12441e-15	2.28209e-13	25.0818
RAPGEF3	0.829564	7.92845	8.72569	1.18737e-15	2.36543e-13	25.0287
AUP1	0.433142	7.96299	8.72537	1.18976e-15	2.36543e-13	25.0267
CFLAR	0.767041	9.1888	8.70361	1.36601e-15	2.66947e-13	24.892
SRGAP1	0.582214	7.8877	8.70314	1.37008e-15	2.66947e-13	24.8891
CHCHD2	-0.336783	9.64506	-8.69678	1.42649e-15	2.75186e-13	24.8498
ATG16L2	0.320919	7.30344	8.68563	1.53095e-15	2.92441e-13	24.7809
NINJ1	0.505917	8.45549	8.6812	1.5746e-15	2.97859e-13	24.7535
KANK2	0.355238	6.89851	8.66682	1.72468e-15	3.23112e-13	24.6648
RIPOR3	0.542149	6.86803	8.64444	1.98719e-15	3.63288e-13	24.5267
ADIPOR2	0.542786	9.41173	8.64358	1.99807e-15	3.63288e-13	24.5214
LCMT1	-0.302161	8.21148	-8.64127	2.02739e-15	3.63288e-13	24.5072
CS	-0.280905	9.35323	-8.64089	2.03236e-15	3.63288e-13	24.5048
GTF2H3	-0.307143	7.15473	-8.63306	2.13549e-15	3.75725e-13	24.4565
S100A6	0.494875	9.48781	8.62489	2.24865e-15	3.91184e-13	24.4062
HEY2	0.753666	8.22226	8.61978	2.32249e-15	4.00455e-13	24.3747
NSRP1	0.328373	7.36307	8.59931	2.6429e-15	4.47775e-13	24.2487
PEX11B	-0.584744	9.38498	-8.59028	2.79791e-15	4.69952e-13	24.1932
WASF1	-0.550747	6.99086	-8.58868	2.82618e-15	4.70644e-13	24.1834
AEBP1	0.885574	8.0778	8.58506	2.89151e-15	4.77441e-13	24.1611
PLXDC2	0.546542	8.07186	8.56255	3.3325e-15	5.35485e-13	24.0228
SLC30A3	-0.813826	9.59408	-8.56208	3.34225e-15	5.35485e-13	24.0199
CAVIN1	0.823771	9.48286	8.56157	3.35297e-15	5.35485e-13	24.0168
SLC16A14	-0.520514	7.33311	-8.55601	3.47252e-15	5.5007e-13	23.9827
P3H2	0.38433	7.22942	8.54336	3.76033e-15	5.8613e-13	23.9051
SUB1	-0.630237	9.24959	-8.52709	4.16587e-15	6.44189e-13	23.8053
PLIN4	0.679038	7.8324	8.52372	4.25507e-15	6.52802e-13	23.7846
PSD2	0.569994	10.2347	8.51209	4.5778e-15	6.96827e-13	23.7134
ZNF184	-0.424293	7.00122	-8.48156	5.54514e-15	8.37532e-13	23.5266
SLC7A2	0.466697	7.6859	8.47652	5.72331e-15	8.57793e-13	23.4957
IST1	0.264966	10.5997	8.47422	5.80637e-15	8.63598e-13	23.4817
SPCS1	-0.584762	10.1312	-8.46414	6.18542e-15	9.13006e-13	23.4201
FBXW4	0.548589	8.21493	8.45338	6.61678e-15	9.69333e-13	23.3544
RHOQ	0.367337	8.66898	8.45003	6.75689e-15	9.75535e-13	23.334
TRIM51	-0.517019	7.70707	-8.44998	6.75925e-15	9.75535e-13	23.3336
NT5DC3	-0.286537	7.20722	-8.44363	7.03351e-15	1.0003e-12	23.2949
CCKBR	-0.595911	7.62975	-8.43878	7.2503e-15	1.02366e-12	23.2653
PDGFRB	0.699534	9.66435	8.43711	7.32641e-15	1.02696e-12	23.2551
PTBP1	0.567824	10.4165	8.43181	7.57354e-15	1.05402e-12	23.2228
TMEM216	0.479908	8.33979	8.41861	8.22542e-15	1.13662e-12	23.1424
ADCYAP1	-0.677585	7.14163	-8.41371	8.48136e-15	1.16374e-12	23.1125
RAB2A	-0.427007	7.59238	-8.40723	8.8324e-15	1.20343e-12	23.073
SCG3	-0.657432	9.62214	-8.40059	9.20656e-15	1.2457e-12	23.0326
INPP5D	0.460504	7.33792	8.3859	1.00912e-14	1.35598e-12	22.9432
RTN4	-0.723961	10.0618	-8.38266	1.02974e-14	1.37421e-12	22.9235
CALD1	0.662015	8.11102	8.3772	1.06543e-14	1.41217e-12	22.8903
CYP2C8	-0.372804	6.95007	-8.3748	1.08149e-14	1.41854e-12	22.8757
CDK2AP1	0.438456	12.1847	8.37405	1.08654e-14	1.41854e-12	22.8712
TEAD2	0.736627	8.04685	8.37324	1.09208e-14	1.41854e-12	22.8662
NME3	0.444078	8.93815	8.34666	1.28895e-14	1.65223e-12	22.7048
FBXL19-AS1	0.328087	6.82328	8.34073	1.33741e-14	1.70314e-12	22.6688
MRPS30	-0.593204	7.91984	-8.33824	1.3583e-14	1.71547e-12	22.6537
KLHDC9	-0.292288	7.98348	-8.33749	1.36469e-14	1.71547e-12	22.6491
CISD1	-0.505269	10.6232	-8.33367	1.3975e-14	1.74544e-12	22.626
CLN8	0.277866	7.28082	8.32567	1.46889e-14	1.82135e-12	22.5775
ANGPT1	0.290324	6.84693	8.32133	1.50909e-14	1.84925e-12	22.5512
CLCN7	0.536107	11.0723	8.31241	1.59521e-14	1.93992e-12	22.4971
AHNAK	0.345137	7.78107	8.31163	1.603e-14	1.93992e-12	22.4923
NOTCH1	0.680091	8.94877	8.31031	1.61617e-14	1.9438e-12	22.4844
SLITRK1	-0.500015	7.71332	-8.28815	1.85479e-14	2.18985e-12	22.3502
CSRNP1	0.714368	9.09564	8.28655	1.87331e-14	2.18985e-12	22.3406
PCSK1	-1.05186	7.79287	-8.28624	1.87695e-14	2.18985e-12	22.3387
CIAO1	0.347202	10.1403	8.28122	1.93641e-14	2.23248e-12	22.3083
TLR5	0.425554	7.00221	8.28018	1.94893e-14	2.2337e-12	22.302
LDLRAD4	-0.275453	6.63155	-8.27087	2.06484e-14	2.35272e-12	22.2457
STK36	0.570436	9.85957	8.23977	2.50394e-14	2.79994e-12	22.0579
PSMD1	-0.333444	9.11489	-8.23815	2.5292e-14	2.79994e-12	22.0482
NTPCR	-0.277852	7.92256	-8.21673	2.88774e-14	3.14328e-12	21.9191
NDE1	0.697829	8.35183	8.2072	3.06302e-14	3.30466e-12	21.8617
FAXC	-0.32107	6.86133	-8.20684	3.06992e-14	3.30466e-12	21.8595
PRKCG	-0.618879	7.11102	-8.2029	3.14567e-14	3.36759e-12	21.8357
VGLL4	0.467685	9.70544	8.20122	3.17836e-14	3.384e-12	21.8257
FKBP1A	-0.43711	8.24885	-8.20032	3.19627e-14	3.38457e-12	21.8202
PGAM1	-0.397742	8.24669	-8.19062	3.39357e-14	3.55486e-12	21.7619
F8A1	-0.464912	7.65457	-8.18411	3.53284e-14	3.66138e-12	21.7227
SLC25A18	0.753958	9.91915	8.17247	3.79594e-14	3.89263e-12	21.6528
SMAP2	-0.324659	9.30079	-8.16582	3.95512e-14	4.03464e-12	21.6128
ATP5MG	-0.440781	8.99977	-8.16278	4.03e-14	4.07922e-12	21.5945
MKL2	-0.83166	9.46311	-8.16235	4.0407e-14	4.07922e-12	21.5919
FOXO1	0.422549	7.80473	8.15999	4.09974e-14	4.1175e-12	21.5778
SLC5A3	0.612528	7.35534	8.15297	4.28105e-14	4.27754e-12	21.5356
TUBB	-0.305051	7.98038	-8.14255	4.56516e-14	4.5151e-12	21.4731
CNNM3	0.528869	7.83047	8.13906	4.6642e-14	4.583e-12	21.4522
RTL8C	-0.328968	10.7267	-8.13849	4.68085e-14	4.583e-12	21.4487
ITPKB	0.91399	9.4261	8.13526	4.77477e-14	4.65158e-12	21.4294
KCNK12	0.658436	10.4052	8.13373	4.81982e-14	4.6617e-12	21.4202
UQCRC2	-0.652067	8.75718	-8.12981	4.93771e-14	4.716e-12	21.3967
SPACA6	0.595087	8.9055	8.12781	4.99875e-14	4.72687e-12	21.3847
KRT222	-0.606557	7.94571	-8.1277	5.00216e-14	4.72687e-12	21.3841
STK40	0.478607	9.19005	8.12706	5.02188e-14	4.72687e-12	21.3802
UIMC1	0.314814	9.22308	8.12338	5.13694e-14	4.7889e-12	21.3582
PRKX	0.318569	6.88096	8.12259	5.16196e-14	4.78931e-12	21.3534
LAMA5	0.532157	10.424	8.11916	5.27218e-14	4.8684e-12	21.3329
BNIP3	-0.361607	11.2604	-8.1183	5.30021e-14	4.87119e-12	21.3277
GSDMD	0.651223	7.68471	8.11706	5.34064e-14	4.88531e-12	21.3203
NPTX2	-1.06707	9.23479	-8.10618	5.71041e-14	5.17496e-12	21.2551
MAP3K6	0.577425	8.08653	8.06574	7.31969e-14	6.45325e-12	21.0134
SLC15A3	0.593693	8.2057	8.06495	7.35524e-14	6.45538e-12	21.0087
BRAT1	0.547851	9.0547	8.06134	7.52009e-14	6.57047e-12	20.9871
WWC3	0.352586	7.80331	8.05965	7.59849e-14	6.59639e-12	20.977
PPP1R16A	0.524359	8.73672	8.05887	7.63491e-14	6.59639e-12	20.9724
HOPX	-0.35534	7.87973	-8.05802	7.67467e-14	6.59639e-12	20.9673
FAM160A2	-0.286635	7.15631	-8.0578	7.68518e-14	6.59639e-12	20.966
NACC2	0.421836	7.97962	8.05212	7.95723e-14	6.77025e-12	20.9321
ATP6V1G2	-0.942015	11.1849	-8.04351	8.3886e-14	7.10624e-12	20.8807
PHF21A	0.441045	10.1212	8.02823	9.21132e-14	7.73835e-12	20.7896
FOXC1	0.776192	9.03959	8.02648	9.31046e-14	7.78563e-12	20.7792
GFAP	1.10165	11.8913	8.02052	9.65613e-14	7.91595e-12	20.7437
SVOP	-0.830477	8.48625	-8.02029	9.66945e-14	7.91595e-12	20.7424
KIFAP3	-0.613989	10.3205	-8.01779	9.81838e-14	7.97089e-12	20.7275
SEC61G	-0.358907	9.63442	-8.00996	1.03e-13	8.25866e-12	20.6809
ATP2A2	-0.535351	9.12214	-7.99618	1.12053e-13	8.91121e-12	20.5989
SUN2	0.489489	11.6169	7.98578	1.19399e-13	9.45677e-12	20.5371
PABPC1L	0.330192	7.37866	7.97973	1.23893e-13	9.69449e-12	20.5011
UQCRH	-0.424395	9.09524	-7.96461	1.35857e-13	1.0546e-11	20.4114
DNM3	-0.725722	10.1822	-7.9597	1.3999e-13	1.07809e-11	20.3822
FBL	0.336029	8.64408	7.9537	1.45202e-13	1.11382e-11	20.3467
PGAM4	-0.416825	8.03747	-7.949	1.49413e-13	1.13718e-11	20.3188
SPAG9	0.308242	8.46981	7.9426	1.55357e-13	1.17781e-11	20.2809
ACACB	0.853295	9.01186	7.94097	1.56906e-13	1.17906e-11	20.2712
BCL6	0.320949	8.32429	7.94063	1.57227e-13	1.17906e-11	20.2692
TSPAN7	-0.719818	12.5035	-7.9383	1.59472e-13	1.18527e-11	20.2554
GLO1	-0.593874	9.18943	-7.93513	1.6258e-13	1.19989e-11	20.2366
TRMT10C	-0.490856	7.62576	-7.92433	1.7362e-13	1.26697e-11	20.1727
KDM5A	0.413907	7.63149	7.92348	1.74527e-13	1.26884e-11	20.1676
ITGB5	0.53238	8.55828	7.91891	1.79446e-13	1.29975e-11	20.1406
RGS7	-1.06924	9.03545	-7.91437	1.8447e-13	1.33119e-11	20.1137
HERC1	-0.642024	9.12114	-7.89739	2.04512e-13	1.44374e-11	20.0133
YWHAG	-1.01153	9.71246	-7.8949	2.07625e-13	1.45588e-11	19.9986
SCN2B	-0.886675	9.01953	-7.89482	2.07726e-13	1.45588e-11	19.9982
ENPP5	-0.534609	8.14671	-7.89404	2.08714e-13	1.45756e-11	19.9935
PITPNB	-0.264489	7.35831	-7.88033	2.26815e-13	1.56711e-11	19.9126
ZDHHC8	0.547383	10.9899	7.87639	2.32297e-13	1.59932e-11	19.8894
ENKD1	0.51352	8.55731	7.87142	2.39405e-13	1.63669e-11	19.86
BRINP2	-0.327508	7.69084	-7.86464	2.49453e-13	1.6935e-11	19.82
SIPA1	0.69641	8.0221	7.85856	2.58815e-13	1.74528e-11	19.7842
ALDOA	-0.292186	7.60507	-7.85852	2.58873e-13	1.74528e-11	19.784
ARL6IP1	-0.431436	9.73316	-7.85587	2.63059e-13	1.75566e-11	19.7684
DFFA	0.330714	7.37403	7.85283	2.67953e-13	1.77929e-11	19.7504
CCDC184	-0.349198	7.36728	-7.8525	2.68483e-13	1.77929e-11	19.7485
NAT9	0.323548	7.96739	7.84198	2.86133e-13	1.88984e-11	19.6866
DNAJC27	-0.280595	8.80977	-7.82767	3.12006e-13	2.05376e-11	19.6023
NCALD	-0.455871	9.35586	-7.82028	3.26255e-13	2.13314e-11	19.5589
PCYOX1L	-0.421692	7.11714	-7.8134	3.40104e-13	2.195e-11	19.5184
RASL12	0.718115	7.91809	7.81225	3.42476e-13	2.195e-11	19.5117
ZNF621	0.556211	8.26425	7.81131	3.44431e-13	2.20029e-11	19.5061
SC5D	-0.269608	7.10819	-7.81066	3.45783e-13	2.20171e-11	19.5023
CLSTN1	-0.297686	8.48842	-7.80861	3.50098e-13	2.22192e-11	19.4903
CHN1	-0.385417	9.34313	-7.8078	3.51819e-13	2.2256e-11	19.4855
ELK1	0.561837	9.71018	7.80651	3.54561e-13	2.22847e-11	19.4779
NME1	-0.431733	8.74523	-7.80456	3.58763e-13	2.24763e-11	19.4665
LIME1	0.590911	8.79565	7.80314	3.61845e-13	2.25968e-11	19.4582
TMEM163	-0.285664	7.27967	-7.80114	3.6624e-13	2.27649e-11	19.4464
MTMR10	0.465111	9.54531	7.80033	3.68043e-13	2.27649e-11	19.4416
AIG1	-0.364693	8.0099	-7.79963	3.69596e-13	2.27886e-11	19.4375
PPP6R3	0.328924	8.33537	7.79418	3.81961e-13	2.34767e-11	19.4055
GCN1	0.268008	9.21627	7.78918	3.93641e-13	2.41186e-11	19.3762
STAT4	-0.929389	7.88701	-7.78111	4.13266e-13	2.50843e-11	19.3289
MYO9B	0.523879	7.69194	7.77677	4.24234e-13	2.55357e-11	19.3034
ST6GALNAC5	-0.910138	7.87674	-7.77661	4.24635e-13	2.55357e-11	19.3025
ZNF652	0.295484	8.97053	7.77491	4.29e-13	2.57189e-11	19.2925
TP53I13	0.614753	8.69609	7.76685	4.50361e-13	2.66731e-11	19.2453
LSM14A	0.28593	9.26401	7.76684	4.50393e-13	2.66731e-11	19.2452
QPCT	-0.283825	6.90888	-7.76591	4.52897e-13	2.67402e-11	19.2398
SCOC	-0.625807	9.93845	-7.76538	4.54346e-13	2.67446e-11	19.2367
MAP4K5	0.292566	8.28422	7.76142	4.65326e-13	2.73085e-11	19.2135
STXBP1	-0.671176	7.93131	-7.75808	4.74769e-13	2.7779e-11	19.1939
ATP5MPL	-0.462984	9.43669	-7.75683	4.78361e-13	2.78754e-11	19.1866
NASP	0.347502	8.05204	7.75183	4.92977e-13	2.8502e-11	19.1573
SYNJ2BP	0.720386	9.65193	7.74896	5.01562e-13	2.89125e-11	19.1405
GGA2	0.402866	8.29649	7.74817	5.03932e-13	2.89635e-11	19.1359
CRYM	-0.384998	7.0216	-7.74698	5.07579e-13	2.90179e-11	19.1289
ATP6V1D	-0.567786	10.719	-7.74688	5.07858e-13	2.90179e-11	19.1284
FAM234B	-0.624377	7.82134	-7.74425	5.15968e-13	2.93825e-11	19.113
PPDPF	-0.536462	6.7648	-7.74384	5.17255e-13	2.93825e-11	19.1106
FANCB	0.287619	6.61817	7.73706	5.38764e-13	3.0339e-11	19.0709
PRR14	0.490735	9.71408	7.73422	5.48044e-13	3.07043e-11	19.0543
TCEAL2	-0.39856	11.6286	-7.73395	5.48914e-13	3.07043e-11	19.0528
EFEMP2	0.57466	8.30911	7.73361	5.50057e-13	3.07043e-11	19.0508
FANCE	0.425905	7.59945	7.73015	5.61603e-13	3.11746e-11	19.0305
NPTXR	-0.513883	6.95934	-7.72583	5.76361e-13	3.18578e-11	19.0053
NREP	-0.266534	7.96065	-7.7228	5.86956e-13	3.23058e-11	18.9876
FOXP1-IT1	0.535296	7.69141	7.72173	5.90755e-13	3.24233e-11	18.9813
PPFIBP2	0.594152	8.55485	7.71651	6.0955e-13	3.33609e-11	18.9509
MLIP	-0.47224	6.86459	-7.70824	6.40578e-13	3.49609e-11	18.9026
UBE2N	-0.450308	8.42201	-7.6976	6.82763e-13	3.70556e-11	18.8405
LLGL1	0.68065	8.56176	7.69189	7.06548e-13	3.82399e-11	18.8072
NFIB	0.327078	10.7205	7.68897	7.19024e-13	3.88074e-11	18.7902
APLP2	-0.300639	7.73618	-7.68833	7.21772e-13	3.88481e-11	18.7865
TUBA1B	-0.335603	9.80368	-7.68371	7.42054e-13	3.96115e-11	18.7596
B4GAT1	-0.54692	9.74353	-7.68288	7.45757e-13	3.97003e-11	18.7547
C8orf37	0.432418	12.6997	7.66885	8.1111e-13	4.29447e-11	18.673
NOMO1	-0.3975	7.95431	-7.66786	8.15921e-13	4.30824e-11	18.6673
ITGB1	0.350627	8.36783	7.66407	8.34632e-13	4.36299e-11	18.6452
DENND5A	0.323772	10.3195	7.66323	8.38842e-13	4.36299e-11	18.6403
WDR6	0.446849	9.95904	7.66305	8.39725e-13	4.36299e-11	18.6393
RTN3	-0.538718	9.66242	-7.65843	8.63246e-13	4.46352e-11	18.6124
EGR3	-0.274028	6.93474	-7.65835	8.63656e-13	4.46352e-11	18.612
INTS13	0.317186	7.33813	7.65592	8.76314e-13	4.51696e-11	18.5978
SPART	0.294575	7.39658	7.64868	9.15073e-13	4.6796e-11	18.5557
KCNV1	-0.582967	7.09795	-7.64554	9.32412e-13	4.75579e-11	18.5375
TXLNA	0.537291	9.68964	7.64256	9.49177e-13	4.81577e-11	18.5202
NBEAL2	0.343999	7.02803	7.64213	9.51588e-13	4.81577e-11	18.5177
SYDE1	0.344278	6.8439	7.63721	9.79959e-13	4.94651e-11	18.4891
LRRC14	0.39532	7.97657	7.6285	1.03231e-12	5.16987e-11	18.4385
BEX5	-0.853604	8.18134	-7.62695	1.0419e-12	5.16987e-11	18.4295
VMP1	-0.337045	8.48419	-7.62643	1.04511e-12	5.16987e-11	18.4265
BGN	0.683469	10.7996	7.62511	1.05339e-12	5.19602e-11	18.4189
INTS9	0.293385	8.00566	7.6236	1.06289e-12	5.22964e-11	18.4101
TOMM70	-0.46688	9.59408	-7.62093	1.08e-12	5.30043e-11	18.3946
YJU2	0.382061	7.96671	7.61533	1.11666e-12	5.45289e-11	18.3621
COX6B1	-0.354777	8.6329	-7.61054	1.149e-12	5.59643e-11	18.3344
SLC39A10	-0.807977	8.74378	-7.61013	1.1518e-12	5.59643e-11	18.332
RNF114	0.315033	9.33037	7.60779	1.16797e-12	5.66086e-11	18.3185
RGS4	-1.39334	10.3213	-7.60671	1.17553e-12	5.68336e-11	18.3122
C2orf80	-0.845326	9.35987	-7.60126	1.21436e-12	5.85656e-11	18.2806
BEX2	-0.777086	10.7675	-7.6004	1.22055e-12	5.85868e-11	18.2757
GDF11	0.438777	8.01525	7.60037	1.22081e-12	5.85868e-11	18.2754
FOXJ1	0.457092	6.7233	7.5997	1.22572e-12	5.86779e-11	18.2715
GPN1	-0.272461	8.31826	-7.59749	1.24193e-12	5.91631e-11	18.2588
SLC6A12	0.841494	8.6702	7.59661	1.24844e-12	5.93283e-11	18.2537
RALGDS	0.284614	8.67065	7.59375	1.26987e-12	6.01997e-11	18.2371
SRD5A3	-0.319621	6.6142	-7.59199	1.28326e-12	6.06872e-11	18.2269
TBC1D9	-0.735277	8.70794	-7.5915	1.28701e-12	6.07168e-11	18.2241
PLEKHA4	0.42865	6.97655	7.5882	1.31258e-12	6.16249e-11	18.205
UBQLN2	-0.479354	10.2961	-7.57976	1.38019e-12	6.40361e-11	18.1561
RRAGA	-0.541911	10.7981	-7.57973	1.38037e-12	6.40361e-11	18.156
ZNF786	0.761241	10.2004	7.57544	1.41606e-12	6.53805e-11	18.1312
CACNG3	-0.680037	9.68608	-7.57064	1.45708e-12	6.69539e-11	18.1034
GUCD1	0.438211	8.45624	7.57025	1.46045e-12	6.69539e-11	18.1012
COLGALT1	0.449453	8.35558	7.56869	1.47411e-12	6.74214e-11	18.0921
KCNJ10	0.505157	8.40962	7.56525	1.50454e-12	6.84919e-11	18.0723
GABARAPL1	-0.681229	10.4305	-7.5626	1.52841e-12	6.94162e-11	18.057
CD151	0.304337	8.28225	7.56003	1.55191e-12	7.03196e-11	18.0421
PRPS1	-0.403926	8.29511	-7.55756	1.57491e-12	7.10313e-11	18.0278
TOP3B	0.314561	7.20284	7.55407	1.60782e-12	7.23481e-11	18.0077
VEZF1	0.454679	10.0102	7.55101	1.63731e-12	7.33061e-11	17.9901
PRKAR1B	-0.33756	6.61828	-7.5503	1.64424e-12	7.33099e-11	17.986
GMPR	0.430202	7.07299	7.54829	1.66396e-12	7.3851e-11	17.9744
MXD4	0.628544	10.8638	7.54682	1.6786e-12	7.43313e-11	17.9659
LMNB2	0.351329	8.25024	7.54364	1.71058e-12	7.55757e-11	17.9475
UQCRHL	-0.314067	12.0143	-7.54323	1.71467e-12	7.55851e-11	17.9452
CADM2	-0.312442	7.71213	-7.5379	1.76977e-12	7.78378e-11	17.9144
MAT2A	0.364842	11.2494	7.53561	1.79399e-12	7.87256e-11	17.9012
SLCO3A1	0.366409	7.46771	7.53375	1.81386e-12	7.94187e-11	17.8905
CENPB	0.674566	10.1403	7.52678	1.8904e-12	8.24049e-11	17.8503
PTPRN	-0.782737	7.73509	-7.52677	1.89053e-12	8.24049e-11	17.8503
CLTA	-0.385174	8.52604	-7.52321	1.93092e-12	8.37907e-11	17.8297
FBXL7	0.282096	7.19439	7.51977	1.97059e-12	8.53221e-11	17.81
ISCU	-0.445782	10.3377	-7.51928	1.97633e-12	8.53809e-11	17.8071
CALY	-0.575929	9.22139	-7.51628	2.0118e-12	8.65878e-11	17.7898
CADM4	0.528957	9.14754	7.51617	2.01315e-12	8.65878e-11	17.7892
CDK10	0.468947	8.55494	7.51522	2.0245e-12	8.68841e-11	17.7837
TRAK2	0.427286	9.32324	7.5054	2.14571e-12	9.18834e-11	17.7272
SSBP3	-0.387361	7.00932	-7.50329	2.17266e-12	9.28336e-11	17.7151
USP11	-0.454879	9.01305	-7.49816	2.23964e-12	9.5486e-11	17.6856
PTPRN2	-0.521736	8.01138	-7.49647	2.26203e-12	9.60204e-11	17.6759
GSTM3	0.522422	10.1692	7.4874	2.38673e-12	1.00656e-10	17.6237
BEX1	-0.510493	9.87322	-7.48567	2.4112e-12	1.01468e-10	17.6138
CBLN4	-0.847932	7.6219	-7.48449	2.4282e-12	1.01744e-10	17.607
PPP4C	0.284053	8.06354	7.48314	2.44751e-12	1.02159e-10	17.5993
PYROXD2	0.361224	7.39029	7.48236	2.45884e-12	1.02367e-10	17.5948
INPPL1	0.689992	8.69268	7.47955	2.50002e-12	1.0386e-10	17.5787
TGFB1I1	0.311138	6.75394	7.47563	2.55866e-12	1.05845e-10	17.5561
KPNA1	-0.315886	8.04348	-7.47468	2.573e-12	1.06048e-10	17.5507
LCAT	0.530819	7.12222	7.47458	2.57446e-12	1.06048e-10	17.5502
CCDC125	0.342487	8.87085	7.47165	2.61955e-12	1.07678e-10	17.5333
CHGB	-1.32154	8.93969	-7.46596	2.70896e-12	1.10885e-10	17.5007
FAM129B	0.368212	7.6261	7.46241	2.76634e-12	1.1276e-10	17.4803
MRGBP	0.413542	8.81228	7.46174	2.77729e-12	1.1297e-10	17.4765
MCL1	0.331339	7.64719	7.4582	2.83583e-12	1.15111e-10	17.4562
SYN1	-0.48377	8.42586	-7.45317	2.92136e-12	1.18091e-10	17.4273
RAMP1	0.47879	7.89085	7.44823	3.00759e-12	1.21325e-10	17.399
NSG2	-0.643794	9.50762	-7.44714	3.02701e-12	1.21443e-10	17.3928
RCC2	0.394368	9.3796	7.44702	3.02922e-12	1.21443e-10	17.3921
PLOD1	0.61047	9.78849	7.44248	3.11137e-12	1.24481e-10	17.3661
SYNGR3	-0.564312	7.31121	-7.44128	3.13348e-12	1.25108e-10	17.3592
CCNH	-0.350249	7.39589	-7.43659	3.22109e-12	1.2782e-10	17.3324
NDFIP1	-0.621079	9.56194	-7.43582	3.23573e-12	1.2814e-10	17.328
ARF3	-0.457739	9.03312	-7.43128	3.32346e-12	1.3124e-10	17.302
STMN3	-0.302601	9.6187	-7.42822	3.38388e-12	1.33195e-10	17.2845
ZCCHC24	0.744239	9.68882	7.42763	3.39571e-12	1.33391e-10	17.2811
CGN	0.326139	7.26437	7.42599	3.42854e-12	1.3441e-10	17.2717
CDIP1	0.39847	7.19724	7.42522	3.44422e-12	1.34753e-10	17.2673
ERLEC1	-0.540831	9.29139	-7.41769	3.60015e-12	1.40291e-10	17.2243
CAMK1G	-0.580397	7.69051	-7.41439	3.67091e-12	1.42762e-10	17.2054
ITPRIPL2	0.424673	7.65586	7.41215	3.71943e-12	1.44361e-10	17.1926
FAM107B	0.819291	9.33974	7.4112	3.74031e-12	1.44883e-10	17.1872
PDP1	-0.738413	7.87993	-7.40496	3.88002e-12	1.49424e-10	17.1515
CHST12	0.469872	8.44397	7.40247	3.93735e-12	1.51312e-10	17.1373
PDHB	-0.428565	10.5329	-7.39857	4.02843e-12	1.53976e-10	17.1151
KIF1BP	-0.472051	7.73887	-7.39796	4.04308e-12	1.54136e-10	17.1115
PFDN1	-0.372768	8.27047	-7.39765	4.05038e-12	1.54136e-10	17.1098
MYOT	0.657622	7.87686	7.39593	4.09138e-12	1.55393e-10	17.1
WWC1	0.470324	8.55753	7.39229	4.17988e-12	1.58137e-10	17.0792
TBCA	-0.272378	10.9271	-7.39019	4.23164e-12	1.59476e-10	17.0673
PSD4	0.275925	6.72244	7.38768	4.29446e-12	1.61531e-10	17.0529
BBX	0.40772	9.05294	7.38672	4.31885e-12	1.62136e-10	17.0474
TCL1B	0.322826	6.70514	7.38535	4.35365e-12	1.63128e-10	17.0396
CNOT9	-0.337491	7.20424	-7.38313	4.41069e-12	1.6481e-10	17.027
MDH2	-0.379644	11.4921	-7.3815	4.4533e-12	1.65904e-10	17.0176
VAMP2	-0.968099	9.77911	-7.37912	4.51578e-12	1.67911e-10	17.0041
HPRT1	-1.05409	9.36111	-7.37643	4.58766e-12	1.69935e-10	16.9888
NMNAT2	-0.285036	7.2375	-7.36607	4.87489e-12	1.79212e-10	16.9298
ARID4B	0.358375	8.11652	7.36285	4.96772e-12	1.81799e-10	16.9114
MTMR11	0.333724	8.38694	7.36235	4.9823e-12	1.81799e-10	16.9086
GATAD2A	0.362341	8.69255	7.35162	5.30558e-12	1.92862e-10	16.8475
KIAA0355	0.279427	8.34568	7.3486	5.40001e-12	1.95565e-10	16.8304
OSBPL10	-0.530067	7.57066	-7.34499	5.51536e-12	1.99372e-10	16.8099
MVB12A	0.391787	7.55111	7.34057	5.65989e-12	2.0384e-10	16.7847
ARHGAP22	0.375537	7.905	7.33638	5.80054e-12	2.0852e-10	16.7609
ACTR10	-0.594472	8.82068	-7.32669	6.13833e-12	2.19851e-10	16.7059
TRIP10	0.306578	6.6153	7.32537	6.18591e-12	2.21149e-10	16.6984
LARGE1	-0.27892	7.89278	-7.32461	6.21351e-12	2.21478e-10	16.6941
FGR	0.349479	7.18222	7.31867	6.43282e-12	2.27885e-10	16.6604
ARF5	-0.392809	8.89689	-7.31694	6.49839e-12	2.29791e-10	16.6505
ELF1	0.395498	7.89747	7.31598	6.53479e-12	2.3046e-10	16.6451
CSF2RA	0.286768	8.97206	7.31395	6.61276e-12	2.32569e-10	16.6336
DDAH2	0.331623	7.08029	7.31099	6.72804e-12	2.35772e-10	16.6168
RBM14	0.795862	9.27653	7.31005	6.76486e-12	2.36395e-10	16.6115
ERICH3	-1.01257	8.43873	-7.30992	6.77008e-12	2.36395e-10	16.6107
PKN2	0.354599	7.67371	7.30745	6.86844e-12	2.38973e-10	16.5967
COBL	0.295876	11.2459	7.30305	7.04705e-12	2.43448e-10	16.5718
MFSD10	0.438235	10.3558	7.30212	7.08562e-12	2.44146e-10	16.5665
TCEAL7	-0.418202	7.80498	-7.30195	7.0923e-12	2.44146e-10	16.5656
ACSS1	0.65275	8.89042	7.29762	7.27409e-12	2.49083e-10	16.541
JPT1	-0.508381	7.26878	-7.29306	7.47008e-12	2.54453e-10	16.5152
NEUROD6	-0.440752	6.91484	-7.29229	7.50363e-12	2.5515e-10	16.5108
PHGDH	0.490897	11.5133	7.29041	7.58615e-12	2.57506e-10	16.5002
XPNPEP2	-0.27364	6.70928	-7.28997	7.60556e-12	2.57716e-10	16.4977
SERPINB6	0.263812	8.30635	7.2888	7.65781e-12	2.59036e-10	16.4911
PARM1	-1.06099	9.42574	-7.28771	7.70654e-12	2.59782e-10	16.4849
ANTXR2	0.330476	7.27567	7.28667	7.75336e-12	2.60909e-10	16.479
TLN2	-0.391132	8.67018	-7.28618	7.77562e-12	2.61207e-10	16.4762
GATD1	0.505672	8.24418	7.28497	7.83074e-12	2.62606e-10	16.4694
SYTL4	0.722472	8.2292	7.27764	8.17209e-12	2.73113e-10	16.4279
SPRYD7	-0.445127	7.77978	-7.27595	8.2528e-12	2.75338e-10	16.4184
TNS3	0.633031	10.9772	7.27288	8.40152e-12	2.78867e-10	16.4011
KLF2	0.720764	10.4216	7.2665	8.71967e-12	2.88304e-10	16.365
SST	-0.813086	7.19492	-7.26289	8.90486e-12	2.93574e-10	16.3445
YWHAZ	-0.384966	8.89848	-7.26233	8.93347e-12	2.93732e-10	16.3414
PROM2	0.328261	6.96966	7.26192	8.95487e-12	2.93732e-10	16.3391
DDIT4L	0.724235	8.82828	7.25837	9.14209e-12	2.99369e-10	16.319
TUBB4B	-0.478247	9.43437	-7.25525	9.30934e-12	3.04334e-10	16.3014
KCNB2	-0.426156	7.18038	-7.25419	9.36649e-12	3.0569e-10	16.2955
SGIP1	-0.579622	8.9806	-7.25157	9.51031e-12	3.09429e-10	16.2807
ANLN	0.689135	8.93132	7.24939	9.63165e-12	3.12251e-10	16.2684
CALM3	-0.407148	13.0404	-7.24889	9.65993e-12	3.12648e-10	16.2655
LINC01205	0.68207	9.90298	7.24805	9.70689e-12	3.13647e-10	16.2608
ANAPC13	-0.352077	10.3186	-7.24697	9.76788e-12	3.14055e-10	16.2547
LILRA2	0.278518	6.70434	7.24001	1.01709e-11	3.26473e-10	16.2155
ARHGEF10	0.47073	9.5022	7.23922	1.02178e-11	3.2744e-10	16.211
AK1	0.401443	8.0282	7.23567	1.04306e-11	3.3371e-10	16.191
PLCD3	0.424682	7.32026	7.23506	1.04679e-11	3.34354e-10	16.1875
CREG2	-0.911784	8.36255	-7.23	1.07795e-11	3.43183e-10	16.159
ATP6AP2	-0.349488	8.58236	-7.22805	1.0902e-11	3.46516e-10	16.1481
CDK19	0.509816	9.98208	7.22328	1.12081e-11	3.55666e-10	16.1212
SLC8B1	0.448833	8.37526	7.21965	1.14464e-11	3.62047e-10	16.1007
MAP4K4	0.350148	8.22886	7.21601	1.1691e-11	3.68588e-10	16.0802
STMN2	-1.10207	11.0699	-7.21349	1.18626e-11	3.72792e-10	16.0661
GLRB	-1.00212	8.62645	-7.20915	1.21647e-11	3.81057e-10	16.0416
RHBDF1	0.530349	8.8095	7.20687	1.23263e-11	3.85497e-10	16.0288
NCAPD2	0.307441	7.33206	7.20656	1.23486e-11	3.85577e-10	16.0271
COX7A2L	-0.327323	9.95525	-7.20474	1.24797e-11	3.88424e-10	16.0168
PIEZO2	0.396199	6.83308	7.20031	1.28037e-11	3.97241e-10	15.9919
ATP1A3	-0.565479	7.07735	-7.19939	1.28722e-11	3.98733e-10	15.9867
SNCB	-0.518309	7.45535	-7.19865	1.29276e-11	3.99812e-10	15.9826
ZNF385B	-0.438425	7.54456	-7.19734	1.30258e-11	4.0221e-10	15.9752
APOO	-0.433016	8.50102	-7.19316	1.33446e-11	4.10105e-10	15.9518
NSF	-0.66914	8.65736	-7.18982	1.36049e-11	4.16518e-10	15.933
RINL	0.299498	7.16958	7.18967	1.36174e-11	4.16518e-10	15.9321
RAB13	0.38016	7.06026	7.1892	1.36545e-11	4.16997e-10	15.9295
GOLT1B	-0.48248	8.07008	-7.18873	1.36915e-11	4.17473e-10	15.9268
NOL12	0.313512	8.88605	7.18584	1.39219e-11	4.23835e-10	15.9106
TRIM56	0.48034	7.53527	7.18434	1.40436e-11	4.25911e-10	15.9022
FOXD1	0.436182	6.91866	7.18419	1.40557e-11	4.25911e-10	15.9014
SERPINI1	-1.08893	9.79995	-7.18304	1.41492e-11	4.27415e-10	15.8949
STAT5A	0.346594	7.33427	7.17428	1.4884e-11	4.4684e-10	15.8458
PCF11	0.268593	8.12584	7.16845	1.53939e-11	4.60729e-10	15.8131
SLC12A9	0.446004	8.65839	7.16757	1.54726e-11	4.62374e-10	15.8081
CHCHD6	-0.357639	7.47862	-7.16689	1.55334e-11	4.63481e-10	15.8043
UBXN2A	0.670962	8.78373	7.1644	1.57581e-11	4.68751e-10	15.7904
FLJ46906	0.648597	7.89223	7.16319	1.58687e-11	4.71318e-10	15.7836
MRPL21	-0.284751	8.43903	-7.16229	1.59518e-11	4.73067e-10	15.7785
CCDC115	-0.273985	7.99317	-7.16037	1.61291e-11	4.77599e-10	15.7678
TMC6	0.353666	7.01103	7.15989	1.61744e-11	4.78214e-10	15.7651
AP2A1	-0.342939	6.90114	-7.15727	1.64204e-11	4.84016e-10	15.7504
AP2S1	-0.292696	10.2481	-7.15642	1.65015e-11	4.8494e-10	15.7456
METTL7B	0.265047	6.69442	7.15532	1.66063e-11	4.86551e-10	15.7395
DNAJA2	-0.33303	10.8395	-7.15416	1.67175e-11	4.88794e-10	15.733
TBL1X	0.582009	8.451	7.15342	1.67897e-11	4.89717e-10	15.7288
ARHGAP20	-0.433094	7.22614	-7.15071	1.70539e-11	4.96678e-10	15.7137
TM2D2	-0.42312	8.10063	-7.14734	1.73881e-11	5.0415e-10	15.6948
DYNC1I1	-1.08189	9.43014	-7.14612	1.75116e-11	5.06978e-10	15.6879
DDIT4	0.780665	9.79086	7.14548	1.75759e-11	5.08084e-10	15.6844
KIAA1107	-0.948685	8.89109	-7.14447	1.76788e-11	5.10303e-10	15.6787
GSPT2	-0.385397	8.28608	-7.14018	1.81211e-11	5.21525e-10	15.6547
TUBA1A	-0.530114	11.3935	-7.1381	1.83395e-11	5.25571e-10	15.6431
HELZ2	0.459148	7.3397	7.13807	1.83426e-11	5.25571e-10	15.6429
PFKFB4	0.378473	7.93699	7.13669	1.84896e-11	5.28227e-10	15.6352
PI16	0.524386	7.36099	7.13547	1.86193e-11	5.31155e-10	15.6284
ZNF25	-0.600953	9.61857	-7.13324	1.88608e-11	5.37256e-10	15.6159
ITPR3	0.597889	8.33534	7.13276	1.89128e-11	5.37952e-10	15.6132
IKZF4	0.286878	7.00008	7.12927	1.92968e-11	5.47277e-10	15.5937
FUK	0.376061	8.13143	7.12839	1.93948e-11	5.49257e-10	15.5888
DPYSL3	0.332055	10.9086	7.1279	1.94492e-11	5.49997e-10	15.5861
TBR1	-0.540256	6.9855	-7.12287	2.00214e-11	5.62911e-10	15.5579
CYP26B1	-0.762634	8.59119	-7.12238	2.00776e-11	5.63678e-10	15.5552
NEK7	0.318676	7.30498	7.12094	2.02446e-11	5.67548e-10	15.5472
RASAL3	0.330597	6.97943	7.11569	2.0865e-11	5.82425e-10	15.5179
TM2D3	-0.359922	8.31768	-7.11282	2.12128e-11	5.91288e-10	15.5018
RBFOX1	-0.35619	7.27124	-7.11214	2.12958e-11	5.914e-10	15.498
GPT	0.44475	6.90661	7.11204	2.13079e-11	5.914e-10	15.4975
PDCD4	0.294878	8.8044	7.10282	2.24682e-11	6.2095e-10	15.446
BRPF1	0.283149	8.6745	7.10128	2.26683e-11	6.24708e-10	15.4374
C16orf45	-0.412617	8.41899	-7.10072	2.27411e-11	6.25829e-10	15.4343
ACTR6	-0.40935	8.97197	-7.09902	2.29635e-11	6.29761e-10	15.4249
GABRA1	-1.09408	8.53537	-7.09889	2.29809e-11	6.29761e-10	15.4241
SMO	0.362347	6.93244	7.09574	2.34014e-11	6.38589e-10	15.4065
MPC2	-0.398788	8.93066	-7.09389	2.36501e-11	6.44474e-10	15.3963
GSKIP	-0.396641	7.71294	-7.09199	2.39107e-11	6.4971e-10	15.3856
MECP2	-0.319934	6.79491	-7.08946	2.42599e-11	6.54682e-10	15.3716
FOXO4	0.663281	10.6177	7.089	2.43248e-11	6.55524e-10	15.369
IGFBP5	0.446665	9.62698	7.08875	2.43587e-11	6.55531e-10	15.3676
GPI	-0.47823	8.76496	-7.08809	2.44517e-11	6.57128e-10	15.3639
SARAF	-0.379822	12.4948	-7.08001	2.56113e-11	6.84514e-10	15.319
NFIA	0.524277	9.12222	7.07787	2.59284e-11	6.92039e-10	15.307
SEZ6L2	-0.325731	8.07834	-7.07584	2.62317e-11	6.99176e-10	15.2957
RPA3	-0.402772	8.3005	-7.07517	2.63328e-11	7.00914e-10	15.292
DNAJB9	-0.331704	8.94082	-7.07451	2.64324e-11	7.02605e-10	15.2883
YTHDF2	-0.361903	8.2722	-7.07022	2.70913e-11	7.17184e-10	15.2644
OPA1	-0.467477	7.60178	-7.06923	2.72456e-11	7.20289e-10	15.2589
ANO3	-0.882132	8.72122	-7.06111	2.85428e-11	7.5051e-10	15.2138
PSMG1	-0.498562	7.73439	-7.06003	2.8719e-11	7.54126e-10	15.2078
ASAP3	0.523561	8.88018	7.05955	2.8799e-11	7.55209e-10	15.2051
GOT1	-0.762022	10.9738	-7.05676	2.92626e-11	7.65306e-10	15.1896
CEP41	-0.513019	7.28639	-7.05582	2.94212e-11	7.67393e-10	15.1844
TM7SF2	-0.433934	7.70474	-7.04859	3.06628e-11	7.95517e-10	15.1443
PPP3CA	-0.588703	7.99788	-7.04613	3.1098e-11	8.05736e-10	15.1306
EML3	0.698806	9.17888	7.04539	3.12292e-11	8.08061e-10	15.1265
MRPS27	-0.275619	8.56284	-7.04507	3.12879e-11	8.08505e-10	15.1247
TCTEX1D2	-0.473001	9.43345	-7.04457	3.1377e-11	8.09734e-10	15.1219
LRRC32	0.662732	8.46268	7.0411	3.20051e-11	8.24851e-10	15.1027
SPOUT1	0.501952	8.25779	7.03953	3.2294e-11	8.31198e-10	15.094
NFYC-AS1	0.272175	7.43498	7.03729	3.27109e-11	8.39708e-10	15.0815
SNX10	-0.858964	8.38393	-7.03627	3.29024e-11	8.42349e-10	15.0759
TPGS2	-0.455897	7.83896	-7.03534	3.30779e-11	8.44192e-10	15.0707
SPEN	0.294007	9.78853	7.03521	3.31022e-11	8.44192e-10	15.07
SCN3B	-0.611614	7.69258	-7.0348	3.31798e-11	8.44536e-10	15.0677
DOCK6	0.353681	7.0634	7.03468	3.32024e-11	8.44536e-10	15.0671
TIMM23	-0.330005	8.12208	-7.03372	3.33848e-11	8.4807e-10	15.0618
ZNF148	0.590484	9.86726	7.03155	3.38015e-11	8.57536e-10	15.0497
RAB6A	-0.487396	8.79658	-7.02854	3.43881e-11	8.71284e-10	15.033
CLTC	-0.492238	7.79536	-7.02476	3.51397e-11	8.89172e-10	15.0121
FZD9	0.677752	8.66271	7.02301	3.54917e-11	8.96914e-10	15.0024
NOTCH4	0.407667	7.58151	7.02125	3.58506e-11	9.04809e-10	14.9926
CGNL1	0.578388	10.4569	7.02085	3.59324e-11	9.05701e-10	14.9904
PTH2R	-0.491182	7.5002	-7.02039	3.60263e-11	9.06896e-10	14.9879
ARHGEF6	0.413514	10.1225	7.01658	3.6818e-11	9.23245e-10	14.9668
RTN1	-0.799096	8.97479	-7.01046	3.81276e-11	9.54857e-10	14.9329
PIGX	0.633549	8.61085	7.00925	3.83905e-11	9.58975e-10	14.9262
ARF4	-0.359764	6.83491	-7.00872	3.85073e-11	9.60662e-10	14.9233
SFMBT2	0.816458	7.79899	7.00634	3.90348e-11	9.72576e-10	14.9101
KIAA0513	-0.555704	9.88069	-7.0059	3.91324e-11	9.73761e-10	14.9076
LPAR4	0.339489	6.75867	7.00514	3.93027e-11	9.76751e-10	14.9034
ATAD1	-0.354933	8.12683	-7.00427	3.94968e-11	9.80327e-10	14.8987
PAK1	-0.898507	9.00648	-7.00224	3.99581e-11	9.90515e-10	14.8874
MTX2	-0.336651	7.83659	-7.00056	4.03409e-11	9.98731e-10	14.8781
PAN2	0.332046	8.27239	7.00028	4.04067e-11	9.99092e-10	14.8766
FGF12	-0.468674	7.77778	-7	4.04715e-11	9.99425e-10	14.875
DTD1	-0.281308	8.03544	-6.99723	4.11149e-11	1.01403e-09	14.8597
DDT	-0.292816	9.84814	-6.9935	4.19989e-11	1.03191e-09	14.8391
SEMA6A	0.334877	8.91818	6.99275	4.21776e-11	1.035e-09	14.835
ZBTB42	0.414263	6.96303	6.99056	4.27067e-11	1.04666e-09	14.8229
C17orf58	-0.285234	7.82462	-6.99004	4.28349e-11	1.04849e-09	14.8199
NGRN	-0.335994	10.3488	-6.98843	4.32275e-11	1.05677e-09	14.8111
FES	0.335743	7.31903	6.98543	4.39737e-11	1.07366e-09	14.7945
TSPO	0.275906	7.93736	6.98337	4.44933e-11	1.08499e-09	14.7831
DAB2	0.301122	7.3298	6.98304	4.45756e-11	1.08564e-09	14.7813
ZFHX4-AS1	-0.296001	6.93016	-6.98248	4.4718e-11	1.08741e-09	14.7782
DANCR	0.284249	7.91037	6.98232	4.476e-11	1.08741e-09	14.7773
NPTN	-0.532359	9.49549	-6.97941	4.55074e-11	1.1033e-09	14.7612
TP53INP1	0.338525	7.54594	6.97933	4.55274e-11	1.1033e-09	14.7608
SDHB	-0.354335	10.1121	-6.97607	4.63786e-11	1.12254e-09	14.7428
LILRB3	0.31375	10.4347	6.97391	4.69517e-11	1.135e-09	14.7309
ATP6V1B2	-0.62868	11.8171	-6.96792	4.85811e-11	1.16859e-09	14.6978
NUPR1	0.562852	7.55185	6.96668	4.89244e-11	1.17539e-09	14.691
OGDHL	-0.345775	8.62491	-6.95998	5.08233e-11	1.21651e-09	14.6541
SYNGR2	0.267018	8.1886	6.95716	5.16442e-11	1.23313e-09	14.6385
PTH1R	0.502613	7.7931	6.95504	5.22679e-11	1.2465e-09	14.6269
MOAP1	-0.709674	10.2771	-6.9547	5.23684e-11	1.24737e-09	14.625
KLHL42	-0.31648	10.146	-6.95328	5.27924e-11	1.25593e-09	14.6172
RAX2	0.558486	8.67811	6.95035	5.36784e-11	1.27381e-09	14.6011
STAMBPL1	-0.65217	8.83075	-6.94942	5.39627e-11	1.27753e-09	14.5959
ALPP	0.534781	11.7448	6.94888	5.41283e-11	1.2799e-09	14.593
LRRC8B	-0.326548	7.65003	-6.94707	5.46884e-11	1.29157e-09	14.583
TBX2	0.455429	7.18594	6.94405	5.56341e-11	1.31073e-09	14.5664
RANBP1	-0.266629	8.54926	-6.94325	5.58874e-11	1.31352e-09	14.562
IMP3	-0.306151	10.1992	-6.94288	5.60056e-11	1.31471e-09	14.5599
GABRG2	-0.969035	9.03187	-6.94232	5.61832e-11	1.31684e-09	14.5568
SART1	0.276539	6.78481	6.94196	5.62989e-11	1.31684e-09	14.5548
GPER1	0.499343	8.33732	6.93839	5.74506e-11	1.3376e-09	14.5352
MAP3K5	0.344438	8.9529	6.93583	5.8289e-11	1.35525e-09	14.5211
GDAP1	-0.373133	7.07189	-6.9348	5.86311e-11	1.36058e-09	14.5155
NDUFV2	-0.289363	10.0704	-6.93472	5.86579e-11	1.36058e-09	14.515
MAGI2-AS3	0.332335	7.45136	6.93433	5.87885e-11	1.36199e-09	14.5129
PSMA5	-0.361702	9.47389	-6.93375	5.89798e-11	1.3648e-09	14.5097
NELL1	-0.943488	8.33475	-6.92382	6.23969e-11	1.44216e-09	14.4551
RPS16	0.269958	12.258	6.91924	6.40354e-11	1.47478e-09	14.43
HSPB2	0.355894	7.10913	6.91798	6.44919e-11	1.48179e-09	14.4231
SRRM2	0.277449	10.5726	6.91726	6.47581e-11	1.48616e-09	14.4191
THNSL1	-0.298128	7.0853	-6.9165	6.50378e-11	1.49082e-09	14.4149
PLCG1	0.291081	8.14575	6.91582	6.52854e-11	1.49474e-09	14.4112
SYP	-0.940393	9.58825	-6.91487	6.56397e-11	1.50109e-09	14.406
SCG2	-0.940388	9.84001	-6.9136	6.61141e-11	1.51016e-09	14.399
FH	-0.378048	9.92366	-6.91129	6.69818e-11	1.52819e-09	14.3863
C4orf3	0.508895	10.2614	6.91003	6.74609e-11	1.53732e-09	14.3794
WASL	-0.442642	10.2691	-6.9045	6.96069e-11	1.58437e-09	14.3491
HIP1R	0.289357	7.84228	6.90421	6.97224e-11	1.58515e-09	14.3475
ARHGAP32	-0.629428	10.3046	-6.89823	7.21185e-11	1.6358e-09	14.3147
LOC401261	0.805058	9.00716	6.89326	7.41741e-11	1.67852e-09	14.2874
SYT1	-0.714353	7.86323	-6.89255	7.44698e-11	1.68279e-09	14.2836
EEF2K	0.367531	8.25722	6.8923	7.45763e-11	1.68279e-09	14.2822
ZC3H12C	0.326042	8.19819	6.89219	7.46219e-11	1.68279e-09	14.2816
SLC39A1	0.392936	7.94885	6.89146	7.49294e-11	1.68777e-09	14.2776
B3GLCT	0.311081	7.67614	6.89029	7.54269e-11	1.69702e-09	14.2712
WASHC1	0.379288	9.15647	6.88974	7.56638e-11	1.70038e-09	14.2682
PODN	0.379326	7.07193	6.8894	7.58083e-11	1.70167e-09	14.2663
SEH1L	-0.345684	7.36156	-6.88776	7.65149e-11	1.7139e-09	14.2573
SLC16A9	0.364669	7.75223	6.88772	7.65293e-11	1.7139e-09	14.2571
TOMM20	-0.316281	8.536	-6.88688	7.68961e-11	1.72014e-09	14.2525
URI1	0.478718	8.56936	6.88184	7.91136e-11	1.76198e-09	14.2249
PARP14	0.314253	7.19198	6.87837	8.06804e-11	1.79086e-09	14.2059
PPP3CB	-0.690424	10.4451	-6.87832	8.0701e-11	1.79086e-09	14.2057
BEX4	-0.582382	10.9203	-6.87733	8.11568e-11	1.79893e-09	14.2002
TTC7B	-0.321313	6.80346	-6.87616	8.16923e-11	1.80874e-09	14.1938
MIF4GD	0.273271	7.46238	6.87523	8.21204e-11	1.81616e-09	14.1888
JMJD8	0.336752	10.0195	6.87375	8.28111e-11	1.8258e-09	14.1806
GAS2L3	0.263312	6.57511	6.87211	8.35797e-11	1.83593e-09	14.1717
NEK6	0.417486	7.65961	6.87072	8.42365e-11	1.84827e-09	14.1641
SLC25A29	0.335396	7.28496	6.87049	8.43479e-11	1.84863e-09	14.1628
APMAP	-0.329574	8.89816	-6.86933	8.48992e-11	1.85863e-09	14.1565
KIAA1211L	-0.654576	10.2591	-6.86703	8.60097e-11	1.88082e-09	14.1439
NRXN1	-0.306246	7.26119	-6.86612	8.64509e-11	1.88769e-09	14.1389
TOB2	0.278129	7.21437	6.86531	8.6847e-11	1.89276e-09	14.1345
GAL3ST4	0.413658	7.69006	6.86467	8.71643e-11	1.89755e-09	14.131
NUBPL	0.679118	10.2985	6.86357	8.77018e-11	1.90712e-09	14.125
OLFM3	-0.630619	7.33763	-6.86138	8.8794e-11	1.92016e-09	14.113
KIAA1958	0.47432	7.76888	6.86083	8.90701e-11	1.92399e-09	14.11
KLF15	0.44709	7.9526	6.85999	8.94913e-11	1.93095e-09	14.1054
SYAP1	0.62721	9.5623	6.85832	9.03381e-11	1.94707e-09	14.0963
LRRC49	-0.436766	8.52277	-6.8578	9.06009e-11	1.95057e-09	14.0935
CARD9	0.270091	7.2095	6.85623	9.141e-11	1.96554e-09	14.0849
RNF144A	0.281726	8.99488	6.85606	9.14979e-11	1.96554e-09	14.0839
TJAP1	0.493452	9.30159	6.85495	9.20702e-11	1.97566e-09	14.0779
ZRSR2	0.493511	9.13631	6.85004	9.46533e-11	2.02662e-09	14.0511
HLA-DMA	0.565689	8.47901	6.84921	9.50928e-11	2.03157e-09	14.0466
GRAMD1A	0.313334	8.69567	6.84851	9.54699e-11	2.03739e-09	14.0427
ZNF514	0.274033	7.46041	6.83623	1.02302e-10	2.16942e-09	13.9757
PKIA	-0.289259	8.924	-6.8358	1.02547e-10	2.16942e-09	13.9734
PCDH20	-0.576402	7.89894	-6.83389	1.03654e-10	2.18661e-09	13.963
CDC42BPA	0.371103	7.60803	6.83382	1.03697e-10	2.18661e-09	13.9626
ITFG1	-0.469956	7.5902	-6.83239	1.04532e-10	2.19947e-09	13.9548
TMX3	-0.572176	8.28041	-6.83043	1.05691e-10	2.21568e-09	13.9441
FBXL2	-0.613067	8.92793	-6.83032	1.05758e-10	2.21568e-09	13.9435
DIRAS2	-1.02347	9.0994	-6.83003	1.05927e-10	2.21683e-09	13.942
EID2	-0.292707	6.8942	-6.82915	1.06457e-10	2.22554e-09	13.9371
ATP6V1H	-0.357708	7.79199	-6.82801	1.07137e-10	2.23735e-09	13.931
RPS9	0.265025	8.95498	6.82525	1.08812e-10	2.26713e-09	13.9159
ATP5F1B	-0.411456	12.8127	-6.82509	1.08912e-10	2.26713e-09	13.915
PIK3R2	0.334523	10.671	6.82196	1.10845e-10	2.30492e-09	13.898
WSCD1	0.478048	8.31647	6.81874	1.12864e-10	2.34189e-09	13.8805
LINC00320	0.381252	7.09905	6.81664	1.14202e-10	2.36714e-09	13.8691
CPSF1	0.397543	8.91926	6.81533	1.1505e-10	2.37865e-09	13.8619
NR2F1-AS1	-0.324248	7.0828	-6.81521	1.15124e-10	2.37865e-09	13.8613
COPS4	-0.523832	8.68721	-6.81307	1.16516e-10	2.40487e-09	13.8496
RASSF4	0.410181	7.69909	6.81202	1.17209e-10	2.41641e-09	13.8439
LRCH4	0.547469	7.93225	6.81184	1.17323e-10	2.41641e-09	13.8429
STARD8	0.493611	7.47433	6.81028	1.18353e-10	2.43248e-09	13.8345
LOC729970	0.298194	7.47755	6.80966	1.18767e-10	2.43841e-09	13.8311
POMGNT1	0.291303	9.55429	6.80828	1.19693e-10	2.45225e-09	13.8235
NDUFB5	-0.428327	10.9269	-6.80608	1.21175e-10	2.4787e-09	13.8116
PTDSS1	-0.417681	8.80196	-6.80599	1.21238e-10	2.4787e-09	13.8111
CALM2	-0.301323	13.2661	-6.79778	1.26953e-10	2.58469e-09	13.7665
TAGLN3	-0.854283	8.19799	-6.79503	1.2892e-10	2.62201e-09	13.7516
RIMBP2	-0.748281	8.17069	-6.79363	1.29942e-10	2.64004e-09	13.7439
GSDMB	0.396706	8.10015	6.7923	1.30909e-10	2.6569e-09	13.7367
SLC6A17	-0.539298	8.19529	-6.79032	1.32374e-10	2.6755e-09	13.7259
SMARCC1	0.376119	9.1736	6.7852	1.36223e-10	2.74759e-09	13.6982
FKBP1B	-0.280543	7.03005	-6.78349	1.37536e-10	2.76835e-09	13.6889
AGO2	0.610792	9.49786	6.78243	1.38355e-10	2.78196e-09	13.6831
SOWAHC	0.349019	8.23779	6.77707	1.42564e-10	2.85186e-09	13.6541
TNFSF14	0.36106	8.53091	6.77572	1.43647e-10	2.87058e-09	13.6467
ZNF462	0.529987	8.50646	6.77424	1.44842e-10	2.8915e-09	13.6387
PLPPR4	-0.805291	8.75109	-6.77397	1.45062e-10	2.89292e-09	13.6372
CNKSR3	0.393258	8.15956	6.77268	1.46113e-10	2.90793e-09	13.6302
ZCCHC12	-0.89527	8.55199	-6.76972	1.48546e-10	2.95033e-09	13.6142
OLFM1	-0.416968	12.5592	-6.76928	1.48913e-10	2.95352e-09	13.6118
UBA7	0.43304	7.4903	6.76786	1.50101e-10	2.96826e-09	13.6041
PLK2	-0.327158	7.01101	-6.76526	1.52301e-10	3.00043e-09	13.59
NOL4	-0.433134	8.07613	-6.76058	1.56335e-10	3.06845e-09	13.5647
MUC1	0.345953	6.93707	6.75969	1.5712e-10	3.07981e-09	13.5599
COX5A	-0.337796	11.6311	-6.75908	1.57651e-10	3.08598e-09	13.5566
CDK6	0.268694	7.37223	6.75897	1.57752e-10	3.08598e-09	13.556
WDR61	-0.41101	8.36222	-6.75522	1.61086e-10	3.14175e-09	13.5357
DYNLT3	-0.35944	7.6735	-6.75323	1.62892e-10	3.17378e-09	13.5249
SLC4A11	0.395223	6.88194	6.75067	1.65232e-10	3.21617e-09	13.5111
RASGRP3	0.529777	8.12147	6.74894	1.66837e-10	3.23816e-09	13.5017
MPP1	-0.285903	8.20986	-6.74892	1.66861e-10	3.23816e-09	13.5016
WRB	-0.490257	9.03671	-6.74498	1.70568e-10	3.30024e-09	13.4803
COPG1	-0.354313	7.92417	-6.74387	1.71629e-10	3.31748e-09	13.4743
CAP2	-1.02251	10.8305	-6.74358	1.71908e-10	3.31958e-09	13.4727
TSPYL1	-0.879244	10.1886	-6.74235	1.73088e-10	3.33841e-09	13.4661
NECAP1	-0.315432	7.98557	-6.74028	1.75095e-10	3.36777e-09	13.4549
ATP2B2	-0.370314	7.8362	-6.73698	1.78355e-10	3.4271e-09	13.437
PRKCB	-0.739976	9.09439	-6.73542	1.79907e-10	3.45351e-09	13.4286
LYL1	0.573726	7.90864	6.73158	1.83805e-10	3.5214e-09	13.4079
GDF10	-0.310325	7.02413	-6.72434	1.91368e-10	3.65616e-09	13.3688
TMEM178A	-0.628869	9.77365	-6.72431	1.91402e-10	3.65616e-09	13.3686
SCNN1D	0.516923	8.74723	6.72362	1.92143e-10	3.66312e-09	13.3649
TCEAL6	-0.592758	8.30286	-6.72122	1.94725e-10	3.70873e-09	13.3519
SAP25	0.65685	8.05816	6.71631	2.00119e-10	3.80772e-09	13.3255
RNF227	0.3807	8.22164	6.71488	2.01726e-10	3.83457e-09	13.3177
FAAP20	0.360555	7.77591	6.71459	2.02051e-10	3.83701e-09	13.3162
RRBP1	0.449476	7.75593	6.71381	2.02924e-10	3.84982e-09	13.312
TCEAL9	0.348408	9.03743	6.71045	2.06752e-10	3.91483e-09	13.2939
KLHL35	-0.414736	7.96251	-6.70898	2.08453e-10	3.93937e-09	13.2859
PIAS4	0.574014	9.55875	6.70871	2.08765e-10	3.94144e-09	13.2845
EPS15	-0.326017	9.3697	-6.70633	2.11551e-10	3.98247e-09	13.2717
RAP1GDS1	-0.392705	8.38743	-6.70567	2.12322e-10	3.99313e-09	13.2681
L1CAM	-0.497676	6.88898	-6.7048	2.13356e-10	4.00484e-09	13.2634
COPG2IT1	-0.76335	9.56833	-6.7023	2.16347e-10	4.05318e-09	13.2499
DIRAS1	-0.287217	6.78112	-6.69778	2.21853e-10	4.14835e-09	13.2256
SRSF12	-0.273559	6.8686	-6.6959	2.24184e-10	4.18792e-09	13.2155
MRPL2	-0.434817	7.48504	-6.69378	2.26832e-10	4.23334e-09	13.2041
RAB31	0.473574	11.1324	6.69215	2.28904e-10	4.2679e-09	13.1953
XK	-0.610532	7.37553	-6.68949	2.32308e-10	4.3231e-09	13.181
LETMD1	-0.277769	8.07997	-6.68835	2.33782e-10	4.3381e-09	13.1749
RPL13P5	0.371035	7.53004	6.68608	2.36748e-10	4.38206e-09	13.1626
ADARB2	0.481978	7.47967	6.68602	2.36825e-10	4.38206e-09	13.1623
ARMCX5	-0.365849	6.96944	-6.68554	2.37457e-10	4.38958e-09	13.1597
MFNG	0.36745	7.19095	6.68456	2.38755e-10	4.39689e-09	13.1545
THOC7	-0.436652	9.78275	-6.68417	2.39273e-10	4.40226e-09	13.1524
ABCC12	-0.36127	7.08966	-6.68222	2.41877e-10	4.44178e-09	13.1419
PITHD1	-0.465332	10.3125	-6.6785	2.46923e-10	4.52592e-09	13.1219
SH3PXD2A	0.39662	10.2527	6.67552	2.51043e-10	4.58847e-09	13.1059
TTC19	-0.394491	8.98353	-6.67457	2.52364e-10	4.60398e-09	13.1008
DCLK1	-0.526796	7.84267	-6.67435	2.52668e-10	4.60523e-09	13.0996
ZBED1	0.320651	8.87734	6.67095	2.57486e-10	4.68866e-09	13.0813
VCAN	0.58108	9.02459	6.66885	2.60491e-10	4.73452e-09	13.0701
HMBOX1	0.35636	8.09487	6.66671	2.63608e-10	4.78671e-09	13.0586
GAD1	-0.349967	7.61017	-6.66445	2.66919e-10	4.83332e-09	13.0465
DDX27	0.785007	8.41809	6.66333	2.68584e-10	4.85445e-09	13.0404
REEP1	-0.651012	9.44317	-6.66168	2.71062e-10	4.89157e-09	13.0315
SDHAP2	0.546564	9.65281	6.66162	2.7114e-10	4.89157e-09	13.0313
PLEKHO2	0.438817	7.69056	6.66119	2.71793e-10	4.89881e-09	13.0289
RN7SK	0.452792	8.24543	6.66029	2.73146e-10	4.91419e-09	13.0241
TMEM132D	-0.563802	8.79727	-6.65753	2.77357e-10	4.96694e-09	13.0093
COA1	-0.399681	8.73084	-6.65553	2.80447e-10	5.01305e-09	12.9986
ELAVL4	-0.685674	8.20074	-6.65482	2.81548e-10	5.02351e-09	12.9948
SOX13	0.400935	7.64043	6.65298	2.84439e-10	5.06582e-09	12.9849
SSFA2	0.340643	7.52525	6.65212	2.85785e-10	5.07895e-09	12.9803
TCEA3	0.347422	7.69206	6.65211	2.85807e-10	5.07895e-09	12.9802
PTPRU	0.299743	7.57173	6.65158	2.8665e-10	5.0866e-09	12.9774
IRF1	0.330974	6.80345	6.65119	2.87268e-10	5.09293e-09	12.9753
CD82	0.331994	7.67296	6.64584	2.95904e-10	5.23175e-09	12.9466
AMN1	-0.363226	7.71351	-6.64552	2.96429e-10	5.23222e-09	12.9449
RUNDC1	-0.411955	8.70986	-6.64499	2.973e-10	5.23742e-09	12.9421
GRINA	-0.618754	7.85194	-6.64424	2.98535e-10	5.25442e-09	12.938
KCNF1	-0.390124	9.16943	-6.64384	2.99182e-10	5.26108e-09	12.9359
BANP	0.329055	7.89322	6.64213	3.0204e-10	5.30175e-09	12.9267
CITED2	-0.473658	7.46283	-6.64171	3.02737e-10	5.3092e-09	12.9245
MYT1L	-0.884059	9.10026	-6.641	3.03919e-10	5.32362e-09	12.9207
SV2B	-0.87306	9.6243	-6.64089	3.04105e-10	5.32362e-09	12.9201
GPR4	0.526107	7.4	6.64064	3.0453e-10	5.32627e-09	12.9188
DACH2	-0.744742	7.76632	-6.64041	3.04912e-10	5.32817e-09	12.9176
RXRA	0.503278	10.3096	6.63762	3.09652e-10	5.39648e-09	12.9026
NEFM	-1.10734	9.97875	-6.63467	3.14744e-10	5.47054e-09	12.8868
RCAN2	-0.347998	8.64822	-6.63367	3.16492e-10	5.49602e-09	12.8815
FAM200B	-0.404638	8.6265	-6.63227	3.18958e-10	5.52899e-09	12.874
MAGEE1	-0.530513	8.72581	-6.63134	3.20604e-10	5.55257e-09	12.869
PCDHB19P	0.574493	7.69577	6.62971	3.23501e-10	5.59777e-09	12.8603
SCAF1	-0.346739	6.6185	-6.62928	3.24258e-10	5.6059e-09	12.858
ARHGDIG	-0.683098	7.73962	-6.6276	3.27285e-10	5.65321e-09	12.849
ETS1	0.362978	8.61214	6.62629	3.29666e-10	5.68426e-09	12.842
PCYOX1	0.337509	9.63514	6.6209	3.39619e-10	5.83521e-09	12.8132
UBLCP1	-0.494458	8.45417	-6.61923	3.42778e-10	5.87913e-09	12.8042
HSD17B7	0.463805	11.4723	6.61876	3.43664e-10	5.88913e-09	12.8017
FEZ2	-0.292514	10.4926	-6.61848	3.44185e-10	5.89289e-09	12.8002
MAL2	-0.963723	7.88014	-6.61627	3.48423e-10	5.95546e-09	12.7884
CLK3	0.27795	7.88789	6.61617	3.48616e-10	5.95546e-09	12.7879
LACC1	0.426951	7.07298	6.61577	3.49383e-10	5.95827e-09	12.7857
IRAK2	0.297008	7.38544	6.61524	3.50405e-10	5.9627e-09	12.7829
CCDC151	0.30567	7.32189	6.61411	3.52601e-10	5.99484e-09	12.7769
PCMT1	-0.454243	11.965	-6.60857	3.63528e-10	6.15911e-09	12.7473
THOC2	0.48647	8.23192	6.60639	3.67923e-10	6.22816e-09	12.7357
LDB2	-0.771013	10.898	-6.60404	3.72719e-10	6.30387e-09	12.7231
EHD3	-0.303237	7.63371	-6.60161	3.77744e-10	6.37779e-09	12.7102
GPT2	0.453966	10.8408	6.59543	3.90834e-10	6.58169e-09	12.6772
INHBB	0.39689	7.28972	6.59354	3.94926e-10	6.63912e-09	12.6671
CYP4X1	-0.415052	7.95795	-6.59302	3.96057e-10	6.6524e-09	12.6643
TADA1	-0.449816	7.69447	-6.59284	3.96443e-10	6.65313e-09	12.6634
ANAPC16	0.316108	7.91405	6.59249	3.97217e-10	6.66039e-09	12.6615
ACTB	-0.593113	11.6092	-6.59177	3.98788e-10	6.68098e-09	12.6577
RWDD2A	-0.364772	8.52563	-6.59122	3.9999e-10	6.68962e-09	12.6548
LINC01094	0.318877	6.86292	6.59074	4.01063e-10	6.70134e-09	12.6522
SLITRK4	-0.402747	7.59772	-6.59059	4.01379e-10	6.70134e-09	12.6514
LZIC	0.380706	7.56983	6.59002	4.0265e-10	6.71681e-09	12.6483
FAM107A	0.385079	13.3716	6.58808	4.06971e-10	6.7715e-09	12.638
COX19	0.704084	9.61321	6.58566	4.1243e-10	6.85062e-09	12.6251
KRCC1	0.594651	8.67322	6.58515	4.13582e-10	6.86391e-09	12.6224
NKIRAS1	-0.407797	9.34511	-6.58397	4.16295e-10	6.90305e-09	12.6161
HIRIP3	0.411769	8.42476	6.58362	4.17088e-10	6.91033e-09	12.6142
NBEA	-0.384019	7.31358	-6.57932	4.27076e-10	7.06379e-09	12.5913
PAPOLA	0.473029	9.94224	6.5788	4.28292e-10	7.07789e-09	12.5886
PPP3R1	-0.738875	9.77834	-6.5769	4.32794e-10	7.13577e-09	12.5784
RNF130	0.406288	8.82526	6.57686	4.32893e-10	7.13577e-09	12.5782
HAUS7	0.470921	8.88535	6.57666	4.33362e-10	7.13746e-09	12.5772
CRTC3	0.357416	8.79478	6.57467	4.38117e-10	7.19995e-09	12.5666
SLC25A25-AS1	0.386952	8.24239	6.57461	4.38264e-10	7.19995e-09	12.5663
LEMD2	0.342618	8.28915	6.5729	4.42405e-10	7.26185e-09	12.5572
NETO2	-0.508798	8.50979	-6.57266	4.42996e-10	7.26186e-09	12.5559
MOXD1	-0.378101	7.62163	-6.5726	4.43151e-10	7.26186e-09	12.5556
AASDHPPT	-0.697664	8.86918	-6.57027	4.48858e-10	7.3492e-09	12.5432
RHOC	0.511383	9.55071	6.56745	4.5586e-10	7.43883e-09	12.5282
TUG1	0.265785	11.0352	6.56655	4.58129e-10	7.46961e-09	12.5234
LANCL2	-0.363511	8.80707	-6.56519	4.61553e-10	7.51644e-09	12.5162
POP7	-0.275527	7.47708	-6.5651	4.61773e-10	7.51644e-09	12.5157
B4GALT6	-0.52634	7.39216	-6.56062	4.73274e-10	7.69722e-09	12.4919
TTC17	0.310953	7.58754	6.55999	4.74932e-10	7.71185e-09	12.4885
NAP1L2	-0.707683	7.6283	-6.55998	4.74965e-10	7.71185e-09	12.4884
RAB3GAP2	-0.305973	8.84259	-6.55881	4.78018e-10	7.74206e-09	12.4822
ARHGEF9	-0.32679	7.35543	-6.55692	4.82986e-10	7.80954e-09	12.4722
ATP2B3	-0.371823	7.13937	-6.55309	4.93261e-10	7.96907e-09	12.4518
VWA5B2	-0.338879	6.65016	-6.5491	5.04161e-10	8.12496e-09	12.4307
DDX25	-0.338525	7.45704	-6.54551	5.14191e-10	8.27975e-09	12.4116
PIDD1	0.325288	7.10615	6.5442	5.17892e-10	8.33245e-09	12.4047
GPM6A	-0.449118	9.55068	-6.5417	5.2505e-10	8.44066e-09	12.3914
NCEH1	-0.499509	8.80758	-6.54067	5.28019e-10	8.4744e-09	12.3859
VAT1L	-0.480297	8.1907	-6.5376	5.36974e-10	8.59689e-09	12.3697
ZNF395	0.385243	8.48936	6.53717	5.38242e-10	8.61011e-09	12.3674
NUDT11	-0.758498	8.99091	-6.53361	5.48852e-10	8.76544e-09	12.3485
WFS1	0.443767	10.3314	6.53318	5.50144e-10	8.77887e-09	12.3462
PTPRO	-0.510347	8.14046	-6.53181	5.5428e-10	8.83764e-09	12.339
SMYD2	-0.510182	7.96593	-6.5282	5.65345e-10	8.99301e-09	12.3198
BSDC1	0.292339	10.0331	6.52518	5.74765e-10	9.11949e-09	12.3038
TSPAN13	-1.03386	9.35751	-6.52297	5.81755e-10	9.21537e-09	12.2921
ZDHHC23	-0.488704	7.78432	-6.5213	5.87101e-10	9.28496e-09	12.2833
GPRC5B	0.400528	7.79744	6.52066	5.89159e-10	9.30996e-09	12.2799
STX1A	-0.840687	9.04882	-6.51983	5.91828e-10	9.34456e-09	12.2755
KCTD7	0.31895	7.0462	6.51878	5.9525e-10	9.39098e-09	12.2699
AGK	-0.446213	7.96495	-6.51483	6.08252e-10	9.57284e-09	12.249
SMYD3	-0.364546	7.8596	-6.51464	6.08862e-10	9.57471e-09	12.2481
ZNF397	0.266837	6.94096	6.5131	6.14023e-10	9.64808e-09	12.2399
SRPRA	-0.289444	7.03727	-6.5098	6.25191e-10	9.80774e-09	12.2224
ZMYND15	0.286704	6.93058	6.5078	6.32068e-10	9.8997e-09	12.2119
PDCD6	-0.352026	9.95826	-6.50698	6.34893e-10	9.93595e-09	12.2075
RGL2	0.266988	7.21236	6.5021	6.52062e-10	1.01965e-08	12.1817
SCG5	-0.666797	11.754	-6.49952	6.61304e-10	1.03005e-08	12.1681
PTP4A2	0.448924	12.0191	6.49591	6.74463e-10	1.04878e-08	12.149
IFI27L2	0.443397	8.94812	6.4938	6.82295e-10	1.05843e-08	12.1379
TCEA1	0.390615	7.86947	6.49171	6.9009e-10	1.06797e-08	12.1269
NAP1L3	-0.973669	10.2647	-6.49055	6.94484e-10	1.07392e-08	12.1207
IGF2BP2	0.29269	7.74437	6.48889	7.00805e-10	1.08183e-08	12.112
MFGE8	0.532641	10.1486	6.47852	7.41557e-10	1.13969e-08	12.0573
CHDH	0.263455	7.12906	6.47849	7.417e-10	1.13969e-08	12.0571
VSTM2L	-0.437345	8.15129	-6.47807	7.43389e-10	1.14139e-08	12.0549
MRPL1	-0.293295	8.18655	-6.47587	7.52363e-10	1.15244e-08	12.0433
HENMT1	-0.510496	8.20656	-6.4736	7.61695e-10	1.16399e-08	12.0313
NXNL1	0.303371	6.81028	6.46411	8.02096e-10	1.2219e-08	11.9813
PSMD14	-0.374927	9.21597	-6.46255	8.08939e-10	1.23103e-08	11.9731
SLC9A6	-0.312301	7.67492	-6.46245	8.09357e-10	1.23103e-08	11.9726
GRPEL2	-0.280335	8.2557	-6.46101	8.15757e-10	1.2398e-08	11.965
PIGZ	-0.270338	7.0652	-6.45842	8.27331e-10	1.25641e-08	11.9514
C2orf92	0.353498	7.68462	6.45501	8.42796e-10	1.27691e-08	11.9335
GOLGA6L6	0.498201	12.1647	6.45128	8.6007e-10	1.30005e-08	11.9138
NR2F1	0.514311	10.2177	6.45015	8.65377e-10	1.30705e-08	11.9079
SPATA13	0.320609	6.99458	6.44913	8.70157e-10	1.31326e-08	11.9025
DTWD2	0.374879	8.77941	6.44727	8.79011e-10	1.32354e-08	11.8928
CDR2L	0.414551	8.8872	6.44484	8.90717e-10	1.33412e-08	11.88
EAF1	-0.301401	7.90955	-6.44253	9.01931e-10	1.34867e-08	11.8679
CRIP1	0.391362	7.33745	6.43976	9.15596e-10	1.36596e-08	11.8533
CDK5R1	-0.665696	10.1529	-6.43955	9.16657e-10	1.3665e-08	11.8522
CDK14	-0.544245	8.48464	-6.43779	9.25451e-10	1.37855e-08	11.8429
LRP5	0.286063	7.00408	6.43235	9.53191e-10	1.41707e-08	11.8144
MUTYH	0.280302	7.40795	6.43229	9.53487e-10	1.41707e-08	11.8141
MICAL2	-0.555778	7.80872	-6.43148	9.57674e-10	1.42149e-08	11.8098
AOC4P	0.387548	12.3588	6.43144	9.57922e-10	1.42149e-08	11.8096
LINC00667	0.298962	8.90524	6.43111	9.59599e-10	1.42289e-08	11.8079
NPTX1	-0.336651	8.36181	-6.43026	9.64036e-10	1.42839e-08	11.8034
TUSC3	-0.40021	7.01842	-6.42833	9.74169e-10	1.44121e-08	11.7933
PNMA2	-0.831018	11.2682	-6.42761	9.7798e-10	1.44465e-08	11.7895
ASCL1	0.499934	9.28699	6.42282	1.00373e-09	1.47821e-08	11.7644
ERH	-0.265313	8.99815	-6.41785	1.03113e-09	1.51626e-08	11.7384
PLXND1	0.281426	6.83593	6.4134	1.05631e-09	1.54862e-08	11.715
PLEKHM2	0.426618	11.1628	6.40748	1.09071e-09	1.58948e-08	11.684
TMEM130	-0.572761	8.90308	-6.40598	1.0996e-09	1.60025e-08	11.6762
CMTR1	0.293874	8.04875	6.40383	1.11244e-09	1.61752e-08	11.6649
CPNE4	-0.754927	8.28465	-6.40302	1.11737e-09	1.62348e-08	11.6607
UBQLN1	-0.329531	8.8718	-6.4024	1.12113e-09	1.62772e-08	11.6574
MIR30C2	0.320604	6.76516	6.40092	1.13013e-09	1.63835e-08	11.6497
PLIN5	0.584235	8.79912	6.39846	1.14524e-09	1.65656e-08	11.6368
JAZF1	-0.580712	8.47358	-6.39812	1.14739e-09	1.65844e-08	11.635
ASCC2	0.395604	8.85969	6.39783	1.14913e-09	1.65849e-08	11.6336
ANKRD19P	-0.444493	7.85338	-6.39609	1.16005e-09	1.67301e-08	11.6244
DCLRE1C	0.306949	7.49725	6.39296	1.17983e-09	1.69651e-08	11.6081
PREPL	-0.843227	10.5246	-6.39094	1.19275e-09	1.71384e-08	11.5975
SERBP1	0.331857	8.61618	6.39031	1.19682e-09	1.71744e-08	11.5942
ISCA1	-0.314424	7.67824	-6.38524	1.2301e-09	1.76101e-08	11.5677
KLKB1	0.356011	7.13049	6.38232	1.24961e-09	1.78762e-08	11.5525
FLNC	0.326464	7.16501	6.38057	1.26148e-09	1.80196e-08	11.5433
ATP1A1	-0.596211	9.65545	-6.37973	1.26721e-09	1.80881e-08	11.539
SIX5	0.445457	7.19548	6.37833	1.27682e-09	1.82119e-08	11.5317
BAZ2B	0.35464	9.82307	6.37791	1.27975e-09	1.82268e-08	11.5294
HERC5	0.436336	8.20945	6.37791	1.27976e-09	1.82268e-08	11.5294
GPRASP1	-0.373453	7.13436	-6.37764	1.2816e-09	1.82268e-08	11.528
DDX24	-0.538012	9.30903	-6.3694	1.33985e-09	1.89818e-08	11.4851
PAK2	0.288249	8.40362	6.36931	1.34053e-09	1.89818e-08	11.4846
ZBTB46	0.353564	7.79781	6.36779	1.35152e-09	1.91235e-08	11.4767
SLC20A1	-0.337293	9.38052	-6.36742	1.35426e-09	1.91483e-08	11.4747
ABCB7	0.479829	8.17011	6.36692	1.35788e-09	1.91857e-08	11.4721
SNHG6	0.355913	10.2349	6.36448	1.3759e-09	1.9398e-08	11.4594
EIF4A2	-0.413488	12.2246	-6.36399	1.37954e-09	1.94352e-08	11.4568
FGD3	0.285803	7.04017	6.36182	1.39571e-09	1.96206e-08	11.4456
ZYG11B	-0.289608	11.1017	-6.36042	1.40636e-09	1.97559e-08	11.4382
CPLX1	-0.662399	10.2716	-6.35566	1.44284e-09	2.01956e-08	11.4135
FAM174A	-0.284579	7.44465	-6.35435	1.45308e-09	2.0315e-08	11.4066
APLNR	0.98816	8.95416	6.3543	1.45346e-09	2.0315e-08	11.4064
RGL3	0.286985	6.64385	6.35366	1.45851e-09	2.03564e-08	11.403
SLIRP	-0.39619	10.8452	-6.35344	1.46019e-09	2.03653e-08	11.4019
NIF3L1	-0.349072	9.30619	-6.34892	1.49618e-09	2.08226e-08	11.3784
LMBR1	-0.435472	8.45501	-6.34817	1.50223e-09	2.08918e-08	11.3745
PPIA	-0.304838	8.43085	-6.34678	1.5135e-09	2.10335e-08	11.3672
ECHDC2	0.419347	10.2166	6.34582	1.52133e-09	2.11091e-08	11.3622
CDO1	-0.429168	9.01981	-6.34572	1.52218e-09	2.11091e-08	11.3617
NECAB1	-0.889357	9.17594	-6.34551	1.52387e-09	2.11174e-08	11.3606
DYNLL1	-0.290605	9.41872	-6.3449	1.52888e-09	2.11712e-08	11.3575
BMS1P21	0.445695	6.89974	6.34478	1.52992e-09	2.11712e-08	11.3568
PLA2G2D	0.350443	7.62699	6.34406	1.53581e-09	2.12224e-08	11.3531
ZNF672	0.401968	7.89872	6.3425	1.54878e-09	2.13865e-08	11.345
UBE2T	-0.404996	7.14216	-6.34035	1.56679e-09	2.15893e-08	11.3338
TRIP6	0.435344	8.33938	6.3398	1.57138e-09	2.16373e-08	11.3309
FAM133CP	0.266818	7.52572	6.33919	1.57655e-09	2.16932e-08	11.3278
CHRM1	-0.447978	7.13042	-6.33802	1.58653e-09	2.18151e-08	11.3217
DOCK1	0.439674	8.68994	6.33546	1.60851e-09	2.21017e-08	11.3084
TUBB3	-0.56622	9.41163	-6.33445	1.61728e-09	2.22065e-08	11.3031
MLXIPL	0.393427	7.44562	6.33395	1.62164e-09	2.22508e-08	11.3005
YPEL5	-0.540928	10.4284	-6.33107	1.6469e-09	2.25344e-08	11.2856
YWHAB	-0.399142	9.57647	-6.32958	1.66016e-09	2.26834e-08	11.2778
TUBA1C	0.613099	8.3772	6.32855	1.66934e-09	2.27609e-08	11.2725
ZNF175	0.277144	7.79575	6.3249	1.70239e-09	2.31792e-08	11.2535
NKX2-2	0.432472	8.68537	6.32428	1.70808e-09	2.32079e-08	11.2503
IDS	-0.263154	8.63466	-6.32397	1.71094e-09	2.32307e-08	11.2487
BASP1	-0.568247	12.492	-6.32258	1.72374e-09	2.33718e-08	11.2415
KCNQ3	-0.299579	8.53008	-6.31989	1.7488e-09	2.36622e-08	11.2275
TMEM91	0.426687	8.90783	6.31915	1.75581e-09	2.37241e-08	11.2237
ADAM23	-0.435157	7.65569	-6.31882	1.75894e-09	2.37359e-08	11.2219
NUDT21	-0.309918	7.65068	-6.3188	1.75912e-09	2.37359e-08	11.2218
CD47	-0.506749	9.11545	-6.3135	1.80988e-09	2.4387e-08	11.1943
HINT1	-0.538284	11.3254	-6.31331	1.8117e-09	2.43947e-08	11.1934
FRMD6-AS1	0.418377	7.88078	6.31103	1.83397e-09	2.46394e-08	11.1816
GABARAPL2	-0.308202	9.4208	-6.31083	1.83597e-09	2.46394e-08	11.1805
PNMA1	-0.586625	8.74881	-6.31055	1.83867e-09	2.46556e-08	11.1791
MT2A	0.649364	11.0072	6.30928	1.8513e-09	2.47909e-08	11.1725
ZNF787	0.486641	7.98724	6.30805	1.86347e-09	2.49366e-08	11.1661
ACSF2	0.26753	6.87443	6.30628	1.88129e-09	2.51579e-08	11.1569
TNFRSF1B	0.577026	8.10562	6.30536	1.89055e-09	2.52471e-08	11.1522
GABRA2	-0.586379	8.91937	-6.304	1.90444e-09	2.53804e-08	11.1451
PLXNA3	0.282165	7.34494	6.29824	1.96413e-09	2.61044e-08	11.1153
SDHA	-0.294187	8.46081	-6.29658	1.98163e-09	2.62718e-08	11.1067
GGCT	-0.328552	8.18403	-6.29597	1.98807e-09	2.63328e-08	11.1036
THAP10	-0.432766	8.35293	-6.29581	1.98982e-09	2.63381e-08	11.1027
LTN1	-0.288581	7.41987	-6.29483	2.00031e-09	2.6441e-08	11.0977
RIN2	0.438355	9.45709	6.29196	2.03123e-09	2.67952e-08	11.0828
ACTN2	-0.339017	6.91572	-6.29085	2.04331e-09	2.6918e-08	11.0771
LAMC1	0.338751	8.96398	6.28928	2.06064e-09	2.70948e-08	11.0689
FAM50B	-0.338835	8.21052	-6.2892	2.06152e-09	2.70948e-08	11.0685
IGDCC3	0.277374	6.99153	6.28913	2.06229e-09	2.70948e-08	11.0682
DLD	-0.448736	8.46612	-6.28758	2.07938e-09	2.72826e-08	11.0602
ADGRL1	-0.410973	7.75017	-6.28262	2.13532e-09	2.79601e-08	11.0345
FAM216A	-0.43699	7.8528	-6.28156	2.14751e-09	2.8082e-08	11.029
CD63	0.319916	9.0388	6.28142	2.14908e-09	2.80836e-08	11.0283
TSC22D1	-0.316037	9.71289	-6.27855	2.18226e-09	2.84219e-08	11.0135
PPP1R2	-0.515039	8.59499	-6.27539	2.21953e-09	2.88064e-08	10.9971
CD83	-0.394926	8.04616	-6.27253	2.25364e-09	2.91822e-08	10.9824
NPM2	-0.33736	7.42624	-6.27249	2.25412e-09	2.91822e-08	10.9822
SHMT2	0.308484	8.42212	6.27114	2.27044e-09	2.9374e-08	10.9752
C3orf14	-0.357556	7.94497	-6.27083	2.27429e-09	2.94042e-08	10.9736
RHOU	0.399794	10.3325	6.26785	2.31072e-09	2.98357e-08	10.9582
ZNF773	0.41002	7.59643	6.26527	2.34282e-09	3.02102e-08	10.9449
BTBD10	-0.580027	8.74652	-6.26473	2.34959e-09	3.02774e-08	10.9421
CERS2	0.331178	8.1146	6.2637	2.36245e-09	3.0423e-08	10.9368
UCHL5	-0.496193	7.85164	-6.26179	2.38667e-09	3.06943e-08	10.927
C1QL3	-0.294777	6.67947	-6.26159	2.38922e-09	3.07068e-08	10.926
ADGRB2	-0.303599	6.91792	-6.26057	2.40231e-09	3.08546e-08	10.9207
ZNF526	0.36332	7.08975	6.26034	2.40527e-09	3.08546e-08	10.9195
ADCY1	-0.591943	10.102	-6.2585	2.42894e-09	3.11352e-08	10.91
SEMA4F	-0.341885	7.83802	-6.25497	2.47516e-09	3.1686e-08	10.8918
ANKRD46	-0.454723	9.88037	-6.25454	2.48084e-09	3.17378e-08	10.8896
GADD45G	0.657447	8.48553	6.25375	2.49136e-09	3.18097e-08	10.8855
LPP	0.445922	10.2066	6.25334	2.49679e-09	3.18581e-08	10.8834
ME1	-0.441531	8.16246	-6.25316	2.49914e-09	3.18674e-08	10.8825
RUNDC3A	-0.447157	10.7542	-6.25194	2.51545e-09	3.20543e-08	10.8762
MGRN1	-0.451393	7.0066	-6.25138	2.523e-09	3.21294e-08	10.8733
STH	0.293261	7.09898	6.24922	2.55221e-09	3.24802e-08	10.8622
R3HDM1	-0.527015	8.24252	-6.24694	2.58342e-09	3.2856e-08	10.8504
STAC2	-0.403841	6.87564	-6.24654	2.58893e-09	3.29045e-08	10.8484
GDPD3	0.288136	6.83336	6.24195	2.65302e-09	3.36314e-08	10.8248
TCAP	0.358439	6.82791	6.24127	2.66259e-09	3.37088e-08	10.8213
TMEM120A	0.384136	8.18248	6.24095	2.66719e-09	3.37452e-08	10.8196
INA	-0.90894	10.1276	-6.24065	2.67142e-09	3.37767e-08	10.8181
IL4R	0.474532	7.12246	6.23844	2.70303e-09	3.41543e-08	10.8067
PIEZO1	0.563773	8.30735	6.23826	2.70565e-09	3.41651e-08	10.8058
PABPC1L2A	-0.315176	7.04035	-6.23026	2.82327e-09	3.55812e-08	10.7647
TCP10L2	-0.353904	6.58799	-6.22966	2.83242e-09	3.56538e-08	10.7615
EPB41L3	-0.781462	10.1117	-6.22964	2.83268e-09	3.56538e-08	10.7614
MAK16	-0.277243	7.99863	-6.22865	2.84755e-09	3.57947e-08	10.7564
MBLAC2	-0.402507	7.43451	-6.22844	2.85087e-09	3.58133e-08	10.7553
PFDN4	-0.290511	7.5679	-6.22816	2.85498e-09	3.58187e-08	10.7539
ZNF783	0.274353	7.32754	6.22725	2.8689e-09	3.59239e-08	10.7492
CA10	-0.436374	8.65395	-6.22708	2.87153e-09	3.59338e-08	10.7483
ELOVL4	-0.598611	9.57844	-6.22609	2.88671e-09	3.60774e-08	10.7432
SLBP	-0.418315	8.30155	-6.2197	2.98638e-09	3.72514e-08	10.7104
TAMM41	-0.300214	7.58346	-6.21752	3.02122e-09	3.76378e-08	10.6992
NLK	-0.588488	8.71217	-6.21466	3.06747e-09	3.81651e-08	10.6845
TTC38	0.365893	7.38857	6.21435	3.07247e-09	3.8203e-08	10.6829
SLC25A39	0.386109	10.007	6.21321	3.09125e-09	3.84119e-08	10.6771
TSPYL5	-0.489967	7.97536	-6.21209	3.10955e-09	3.86146e-08	10.6714
MAPK6	-0.470148	9.24119	-6.21067	3.13317e-09	3.88105e-08	10.664
SRSF8	-0.272102	8.74049	-6.20842	3.17079e-09	3.92003e-08	10.6525
HAUS2	0.645277	10.6058	6.20669	3.19999e-09	3.95362e-08	10.6437
SOSTDC1	-0.265349	6.83691	-6.20344	3.25564e-09	4.01983e-08	10.627
TMEM158	-0.394742	10.7282	-6.20043	3.30816e-09	4.08209e-08	10.6115
EIF2AK4	0.640904	9.60386	6.19914	3.33089e-09	4.10493e-08	10.6049
EPHA4	-0.869248	8.8565	-6.19737	3.36217e-09	4.14087e-08	10.5959
ATP5F1C	-0.471797	10.143	-6.19574	3.39138e-09	4.16894e-08	10.5876
PHKA2	0.421553	8.62472	6.19483	3.40789e-09	4.18659e-08	10.5829
ATP5PB	-0.514542	9.3696	-6.19439	3.41577e-09	4.19363e-08	10.5806
TRMT1	0.394802	8.27804	6.19174	3.46416e-09	4.24769e-08	10.567
MAP2K1	-0.687944	9.8331	-6.18963	3.5031e-09	4.28734e-08	10.5562
SLC25A46	-0.411408	7.87324	-6.18763	3.54046e-09	4.32762e-08	10.546
CDH13	-0.654818	7.7739	-6.18373	3.61426e-09	4.4089e-08	10.5261
MINDY3	-0.343186	9.53743	-6.18364	3.616e-09	4.4089e-08	10.5256
CADPS	-0.535406	7.9723	-6.18112	3.66461e-09	4.45979e-08	10.5127
KCNIP4	-0.290296	7.23369	-6.17966	3.69309e-09	4.48885e-08	10.5052
TLE2	0.34381	7.49106	6.17754	3.73461e-09	4.51957e-08	10.4944
MRAP2	-0.418587	7.21235	-6.17453	3.79464e-09	4.58084e-08	10.479
PRMT6	-0.330151	7.46725	-6.17209	3.84382e-09	4.636e-08	10.4666
FAM102B	-0.547828	8.43025	-6.17163	3.85329e-09	4.64192e-08	10.4642
MT1IP	0.304645	7.63147	6.17156	3.85477e-09	4.64192e-08	10.4639
KPNA3	-0.409001	9.21446	-6.17123	3.86135e-09	4.64698e-08	10.4622
GNAO1	-0.277996	8.12237	-6.16861	3.91525e-09	4.70893e-08	10.4488
GNG2	-0.867127	8.16649	-6.16819	3.92398e-09	4.71653e-08	10.4467
SYBU	-0.600015	10.3707	-6.16731	3.94227e-09	4.73559e-08	10.4422
EPHX4	-0.533761	7.91081	-6.16709	3.94691e-09	4.73823e-08	10.441
TMEM14A	-0.633202	8.5105	-6.16623	3.96482e-09	4.75387e-08	10.4367
LHPP	0.57489	10.4302	6.16426	4.00631e-09	4.80068e-08	10.4266
ENO2	-0.556914	10.7474	-6.16225	4.04915e-09	4.84307e-08	10.4163
ZNF767P	0.437613	7.79089	6.16185	4.05783e-09	4.8475e-08	10.4143
VTA1	-0.337575	7.27934	-6.1601	4.09543e-09	4.88344e-08	10.4054
ADORA2A	0.367016	7.04747	6.15829	4.1347e-09	4.91546e-08	10.3962
KLC1	-0.421002	10.6506	-6.15732	4.1561e-09	4.93464e-08	10.3912
GPR22	-0.455575	7.08673	-6.15716	4.1595e-09	4.93501e-08	10.3904
VIP	-0.447757	7.70411	-6.15505	4.2062e-09	4.98502e-08	10.3796
MAPK9	-0.41586	7.7175	-6.1548	4.21168e-09	4.98847e-08	10.3783
CDK9	0.300785	8.65725	6.15438	4.22099e-09	4.99646e-08	10.3762
ISG20	0.366817	7.40551	6.15247	4.26382e-09	5.04104e-08	10.3665
PLK5	0.310905	6.9991	6.14952	4.33075e-09	5.11396e-08	10.3514
USP49	0.604133	10.7074	6.14873	4.34872e-09	5.12896e-08	10.3474
PAPD5	0.304716	8.37147	6.14441	4.44913e-09	5.23787e-08	10.3254
PRNP	-0.605107	11.7083	-6.14196	4.50693e-09	5.28675e-08	10.3129
VRK2	0.27518	6.81907	6.1404	4.54406e-09	5.3271e-08	10.305
PRC1	-0.300227	7.45009	-6.13715	4.62259e-09	5.4094e-08	10.2885
IER3IP1	-0.358574	7.79265	-6.13668	4.6341e-09	5.41962e-08	10.286
LRRTM1	-0.399319	7.19897	-6.13329	4.71755e-09	5.50729e-08	10.2688
BZW2	-0.428224	7.888	-6.12828	4.84372e-09	5.63096e-08	10.2433
EMC7	-0.341133	9.98179	-6.12656	4.88777e-09	5.67541e-08	10.2346
NOS3	0.44471	7.4844	6.1208	5.03823e-09	5.82927e-08	10.2053
TMEM145	0.446754	10.4131	6.12029	5.0519e-09	5.84162e-08	10.2027
CD68	0.345279	8.68377	6.12002	5.05914e-09	5.84651e-08	10.2013
CDH10	-0.423325	9.91571	-6.11482	5.19918e-09	5.99059e-08	10.175
EBNA1BP2	-0.357234	9.59178	-6.11391	5.22413e-09	6.00668e-08	10.1703
ENY2	-0.27776	9.1001	-6.1135	5.23541e-09	6.01455e-08	10.1683
PPP1R16B	0.281213	10.2581	6.11336	5.23929e-09	6.01546e-08	10.1675
HAVCR2	0.418765	9.26689	6.11126	5.29763e-09	6.07886e-08	10.1569
MED15P9	0.670433	9.51568	6.11077	5.31129e-09	6.09095e-08	10.1544
RGMA	0.435373	9.76991	6.1104	5.32139e-09	6.09894e-08	10.1525
HMGCLL1	-0.319816	6.72927	-6.10733	5.40805e-09	6.18371e-08	10.1369
HOMER1	-0.430262	7.28423	-6.10668	5.4267e-09	6.2014e-08	10.1336
FXYD5	0.553024	8.73899	6.1055	5.46025e-09	6.22877e-08	10.1277
STEAP2	-0.392537	7.43575	-6.1019	5.56448e-09	6.34025e-08	10.1094
PGRMC1	-0.610525	10.2689	-6.10102	5.59044e-09	6.36611e-08	10.1049
PAFAH1B1	-0.415961	10.6742	-6.0986	5.66192e-09	6.43226e-08	10.0927
VPS35	-0.304837	8.14555	-6.09721	5.70334e-09	6.47198e-08	10.0856
CCBE1	0.467957	11.0801	6.09673	5.71773e-09	6.48453e-08	10.0832
EHD2	0.3637	7.03187	6.09564	5.75045e-09	6.51785e-08	10.0777
BLZF1	0.408146	11.2112	6.09051	5.90737e-09	6.6439e-08	10.0517
DOCK3	-0.519216	8.40112	-6.09019	5.91733e-09	6.64898e-08	10.0501
LDOC1	-0.606698	8.43569	-6.08863	5.96591e-09	6.69584e-08	10.0422
MZT1	-0.297815	7.13648	-6.08832	5.97554e-09	6.69906e-08	10.0406
CIRBP	-0.561834	10.4159	-6.08832	5.97565e-09	6.69906e-08	10.0406
RTCA	-0.379509	7.56577	-6.08812	5.98174e-09	6.70202e-08	10.0396
IGSF8	-0.299728	6.86435	-6.08667	6.02747e-09	6.74938e-08	10.0323
GAD2	-0.603151	7.53889	-6.08614	6.04434e-09	6.76438e-08	10.0296
PRRG2	0.287682	6.64043	6.08316	6.1395e-09	6.85906e-08	10.0145
VSNL1	-0.899296	11.1631	-6.08267	6.15533e-09	6.8728e-08	10.012
YARS2	-0.364289	7.58243	-6.0822	6.17026e-09	6.88553e-08	10.0097
MT1E	0.507499	11.3957	6.08146	6.19446e-09	6.90858e-08	10.0059
LZTFL1	-0.451029	8.59274	-6.08124	6.20145e-09	6.91242e-08	10.0048
RAI14	0.408104	7.80967	6.0808	6.21589e-09	6.91664e-08	10.0026
KCNJ16	0.27295	7.67557	6.0729	6.47835e-09	7.17998e-08	9.96265
MTMR7	-0.425008	7.95605	-6.07239	6.49584e-09	7.19193e-08	9.96005
UCHL1	-0.92277	10.5484	-6.07226	6.5002e-09	7.19193e-08	9.9594
LDHA	-0.451639	9.52867	-6.07196	6.5103e-09	7.19902e-08	9.9579
GABBR2	-0.919764	10.7998	-6.06835	6.63446e-09	7.328e-08	9.93967
MT1F	0.742904	11.3366	6.06707	6.67915e-09	7.3707e-08	9.93319
PTPRT	-0.280822	7.75157	-6.06702	6.68069e-09	7.3707e-08	9.93297
RASGRP1	-0.447123	7.68537	-6.06674	6.69052e-09	7.37737e-08	9.93155
DHRS3	0.384022	8.15485	6.0615	6.87645e-09	7.56526e-08	9.9051
ZDHHC1	0.41513	7.84267	6.06031	6.91946e-09	7.5978e-08	9.89908
CEP295	0.463895	8.90153	6.06	6.93082e-09	7.60361e-08	9.89749
PDE1B	-0.429139	7.73116	-6.05825	6.9943e-09	7.66462e-08	9.8887
NNT	-0.337777	8.10361	-6.05671	7.05081e-09	7.71852e-08	9.88093
SMS	-0.431583	9.24258	-6.0567	7.0514e-09	7.71852e-08	9.88085
SLC8A2	-0.52081	9.62227	-6.0536	7.16646e-09	7.82687e-08	9.86523
SULT4A1	-0.649823	8.41363	-6.0481	7.37534e-09	8.02799e-08	9.83751
TRAPPC11	-0.329517	8.08003	-6.04774	7.3894e-09	8.03881e-08	9.83567
SLC38A2	0.459429	9.96812	6.04602	7.45585e-09	8.10205e-08	9.82703
ADO	-0.31531	9.00383	-6.04465	7.50927e-09	8.15101e-08	9.82014
PGAP1	-0.32161	7.25412	-6.0442	7.52697e-09	8.16568e-08	9.81787
SERINC1	-0.594241	10.2329	-6.04153	7.63253e-09	8.25367e-08	9.80444
SLC27A1	0.480063	8.22818	6.0413	7.64185e-09	8.25367e-08	9.80326
DNM1L	-0.434021	8.4063	-6.04107	7.65086e-09	8.25869e-08	9.80212
ATP2B1	-0.607894	8.82115	-6.04011	7.68957e-09	8.29587e-08	9.79725
GABRA5	-0.662493	7.51704	-6.03952	7.71307e-09	8.30563e-08	9.79431
AKAP6	-0.342073	7.35078	-6.03939	7.71854e-09	8.30563e-08	9.79362
LOC729609	0.343102	7.25723	6.03932	7.72121e-09	8.30563e-08	9.79329
LAS1L	0.290154	7.39023	6.03687	7.82068e-09	8.40475e-08	9.78094
KIF13B	0.403817	8.09838	6.02977	8.1155e-09	8.6785e-08	9.74524
ZHX2	0.353579	8.06039	6.029	8.14792e-09	8.70839e-08	9.74139
OSBPL2	0.287558	8.68078	6.02878	8.15757e-09	8.71393e-08	9.74025
RNMT	-0.2945	8.31572	-6.02833	8.17636e-09	8.72357e-08	9.73803
SLC12A5	-0.858064	10.393	-6.02823	8.18082e-09	8.72357e-08	9.7375
MTMR9	-0.278787	9.34536	-6.02721	8.22429e-09	8.76119e-08	9.73239
NRGN	-0.695018	11.0314	-6.02682	8.24129e-09	8.77449e-08	9.7304
HPCA	-0.608824	8.38261	-6.02397	8.36443e-09	8.89589e-08	9.71609
POU3F2	0.28114	7.78434	6.02286	8.41272e-09	8.94236e-08	9.71053
XKR4	-0.394858	7.91612	-6.02221	8.44148e-09	8.96804e-08	9.70724
CPNE9	-0.267032	6.73173	-6.02193	8.45372e-09	8.97614e-08	9.70584
LRP11	-0.637865	8.71327	-6.02149	8.47311e-09	8.99184e-08	9.70363
TMEM35A	-0.434978	7.24879	-6.02123	8.48445e-09	8.99896e-08	9.70234
PIANP	-0.750932	8.06112	-6.02073	8.50667e-09	9.01338e-08	9.69982
CHD8	0.488902	9.33809	6.02069	8.50842e-09	9.01338e-08	9.69962
ITGA8	0.30684	6.80429	6.01882	8.59165e-09	9.08793e-08	9.69023
SUMO3	-0.286372	11.14	-6.01486	8.77047e-09	9.262e-08	9.67036
EVI5	0.551056	9.69714	6.01152	8.92427e-09	9.40912e-08	9.65359
SMG5	0.335008	8.31835	6.00778	9.09968e-09	9.56816e-08	9.63481
TUBA4A	-0.52433	10.0341	-6.00645	9.16307e-09	9.62443e-08	9.62811
TSC22D2	-0.327554	8.19335	-6.00519	9.22283e-09	9.68198e-08	9.62184
NPY	-0.643128	8.87562	-6.00254	9.35096e-09	9.80065e-08	9.60853
RASL11B	-0.665022	8.70842	-6.00133	9.41006e-09	9.8467e-08	9.60246
FAM49B	-0.430643	7.71247	-6.00116	9.41817e-09	9.84989e-08	9.60163
HSPB8	0.452255	9.78699	5.99901	9.52426e-09	9.93201e-08	9.59082
ARX	-0.275028	6.90249	-5.99755	9.59636e-09	9.99335e-08	9.58355
PRKD1	0.286408	7.91841	5.99446	9.75193e-09	1.01325e-07	9.56804
PIGQ	0.440757	8.74824	5.99439	9.75515e-09	1.01325e-07	9.56772
PLEKHO1	0.385093	8.2698	5.99284	9.8341e-09	1.02082e-07	9.55994
SNAP25	-0.659512	13.3398	-5.99114	9.92143e-09	1.02934e-07	9.55141
NES	0.401272	7.43803	5.98882	1.00414e-08	1.04012e-07	9.53983
PHLDB1	0.490164	9.19811	5.98817	1.00756e-08	1.04311e-07	9.53654
PKNOX2	-0.324522	8.28339	-5.98712	1.01307e-08	1.04748e-07	9.53129
MT1A	0.519114	12.0888	5.98623	1.01775e-08	1.0503e-07	9.52684
LRFN5	-0.666072	8.42319	-5.98372	1.03108e-08	1.06294e-07	9.51429
EIF1B	-0.539985	10.1668	-5.98314	1.0342e-08	1.06559e-07	9.51137
RAN	-0.396663	8.64266	-5.98296	1.03512e-08	1.06598e-07	9.51051
NDFIP2	-0.494456	8.61253	-5.98282	1.03591e-08	1.06623e-07	9.50978
RAB11FIP3	0.335279	10.3689	5.98116	1.04488e-08	1.07489e-07	9.50146
RNF175	-0.528249	8.29574	-5.98011	1.05055e-08	1.08015e-07	9.49624
YES1	0.416369	8.71419	5.97626	1.07172e-08	1.0996e-07	9.477
CEP164	0.372628	7.59025	5.97554	1.07577e-08	1.10259e-07	9.47337
RNASET2	0.389176	11.1768	5.97502	1.07865e-08	1.10496e-07	9.47079
PICK1	0.311725	8.21132	5.9736	1.0866e-08	1.11156e-07	9.46371
ATP5F1A	-0.503738	11.6641	-5.97356	1.0868e-08	1.11156e-07	9.46352
NENF	0.381789	10.2018	5.97342	1.08761e-08	1.1118e-07	9.46281
FZD3	-0.426774	8.39556	-5.97222	1.09441e-08	1.11642e-07	9.45679
FAM181B	0.512356	9.29021	5.97121	1.10013e-08	1.12049e-07	9.45177
EPM2AIP1	-0.42733	9.12982	-5.97098	1.10144e-08	1.12124e-07	9.45062
APOC1	0.423246	7.94909	5.96865	1.11483e-08	1.1339e-07	9.43897
LIN7B	-0.38905	7.91658	-5.96851	1.11562e-08	1.1339e-07	9.43828
UBALD1	-0.595338	7.31269	-5.96647	1.12749e-08	1.14401e-07	9.42808
IQSEC2	-0.290926	7.36854	-5.96639	1.12792e-08	1.14401e-07	9.42771
KCNK1	-0.609574	8.72491	-5.96384	1.14294e-08	1.15709e-07	9.41496
COPS3	-0.296981	9.51813	-5.9638	1.1432e-08	1.15709e-07	9.41474
NDUFV1	-0.403471	8.79869	-5.96345	1.14526e-08	1.15858e-07	9.413
RNF19B	-0.322286	7.09114	-5.96099	1.15993e-08	1.17099e-07	9.40073
DENND4C	0.271338	7.6055	5.96072	1.16152e-08	1.1717e-07	9.3994
FAM84B	0.311289	7.76094	5.96067	1.16183e-08	1.1717e-07	9.39915
OXR1	-0.608607	10.6193	-5.95777	1.17941e-08	1.18871e-07	9.38467
STAM	-0.412173	7.73844	-5.95768	1.17992e-08	1.18871e-07	9.38425
CMAS	-0.453726	9.59662	-5.95629	1.18846e-08	1.19607e-07	9.3773
FAM167A	0.504451	9.03477	5.95406	1.20224e-08	1.20744e-07	9.36618
ATP5PO	-0.509328	10.6048	-5.9537	1.20447e-08	1.20825e-07	9.36439
AMT	0.304733	8.129	5.95268	1.21082e-08	1.21356e-07	9.35932
LIN52	0.317644	7.3238	5.95201	1.21505e-08	1.2153e-07	9.35596
CCDC85A	-0.382539	7.96966	-5.95185	1.21607e-08	1.2157e-07	9.35515
ZNF557	0.342485	7.69281	5.95043	1.22498e-08	1.22335e-07	9.34811
SLC25A34	0.458109	7.85886	5.94981	1.22895e-08	1.22668e-07	9.34499
TXN	-0.446326	9.8555	-5.94723	1.24542e-08	1.24122e-07	9.33215
ADAMTS1	0.544897	7.89628	5.9469	1.24754e-08	1.2427e-07	9.33051
GSE1	0.269611	8.45208	5.94612	1.25261e-08	1.24655e-07	9.32661
IER3	0.418901	7.52895	5.94545	1.25693e-08	1.25013e-07	9.32328
MALSU1	-0.373598	9.14643	-5.94004	1.29251e-08	1.28355e-07	9.29637
ATP5PF	-0.318563	9.55009	-5.93958	1.29562e-08	1.28599e-07	9.29405
STRIP2	0.316706	7.85684	5.93794	1.30664e-08	1.29626e-07	9.28589
PPP2CA	-0.382383	10.9575	-5.93781	1.3075e-08	1.29646e-07	9.28525
NELL2	-1.04996	10.0531	-5.93733	1.31076e-08	1.29903e-07	9.28285
HERC3	-0.302246	7.10172	-5.93553	1.32301e-08	1.30889e-07	9.27389
ZNF223	0.612244	10.5715	5.93547	1.3234e-08	1.30889e-07	9.2736
DIO3OS	0.304072	6.72915	5.93407	1.33295e-08	1.317e-07	9.26667
SUCLA2	-0.59572	8.81369	-5.93313	1.33949e-08	1.32212e-07	9.26195
SYN2	-0.699535	9.27293	-5.93223	1.34572e-08	1.3276e-07	9.25747
YJEFN3	-0.288158	6.887	-5.92794	1.37583e-08	1.35319e-07	9.23614
ZSWIM8	0.283238	9.71209	5.9273	1.38036e-08	1.35696e-07	9.23297
SMIM14	-0.269656	9.71302	-5.92596	1.38992e-08	1.3643e-07	9.22632
PDHX	-0.352504	8.24649	-5.92488	1.3977e-08	1.37124e-07	9.22094
KHDRBS1	-0.469878	9.74784	-5.92233	1.41616e-08	1.38656e-07	9.20829
KDM4A-AS1	0.463179	7.23194	5.92223	1.41691e-08	1.38659e-07	9.20778
MGAT1	0.366432	8.33094	5.92201	1.41847e-08	1.38742e-07	9.20672
SH2D5	-0.361037	8.33198	-5.92078	1.42749e-08	1.39555e-07	9.20061
TMED1	0.292107	8.22952	5.92051	1.4295e-08	1.39681e-07	9.19925
NPDC1	-0.389602	7.24368	-5.92001	1.43317e-08	1.39969e-07	9.19678
PPT1	-0.343185	11.214	-5.91961	1.43611e-08	1.40046e-07	9.1948
CTDSPL	0.400547	9.36337	5.91687	1.45652e-08	1.41894e-07	9.1812
TRIM37	-0.314205	7.1618	-5.91615	1.46198e-08	1.42355e-07	9.17759
SLC44A1	0.330781	8.84235	5.91436	1.47552e-08	1.43458e-07	9.16871
SUSD1	-0.327321	7.18577	-5.91358	1.48146e-08	1.43964e-07	9.16483
BMPER	-0.412833	6.90149	-5.91269	1.48819e-08	1.44546e-07	9.16046
ZC3H3	0.364253	8.75507	5.91239	1.49054e-08	1.44702e-07	9.15894
NR1H3	0.450879	8.18427	5.91214	1.49247e-08	1.44817e-07	9.1577
PIRT	0.330047	6.55908	5.91203	1.49325e-08	1.44821e-07	9.15719
YWHAH	-0.50455	13.2022	-5.91163	1.49637e-08	1.44927e-07	9.15518
TPPP	-0.265726	6.83537	-5.90818	1.52317e-08	1.47429e-07	9.13807
PNMA8A	-0.660066	9.50741	-5.90573	1.5425e-08	1.49226e-07	9.12591
TLE1	0.29317	8.63178	5.90362	1.55934e-08	1.50706e-07	9.11544
CKMT1B	-0.668276	8.54543	-5.90149	1.5765e-08	1.52062e-07	9.1049
CDKN2AIP	0.403249	7.9243	5.89997	1.58885e-08	1.53177e-07	9.09738
ACO2	-0.31979	7.77187	-5.89937	1.59372e-08	1.53571e-07	9.09443
TOR1A	-0.312407	7.92757	-5.8992	1.59514e-08	1.53632e-07	9.09357
CNTN3	-0.519475	7.58909	-5.8911	1.66293e-08	1.59836e-07	9.05345
PIP4P2	-0.355822	8.28935	-5.88897	1.68124e-08	1.61365e-07	9.0429
TMPRSS5	0.327369	6.82975	5.8875	1.6939e-08	1.62261e-07	9.03567
OPN3	-0.26392	6.75553	-5.88348	1.72923e-08	1.65225e-07	9.01578
ABCA1	0.464853	9.52886	5.8834	1.72993e-08	1.65225e-07	9.01539
CDH8	-0.373742	7.1064	-5.87771	1.78116e-08	1.69785e-07	8.98726
IQCN	0.3447	7.05286	5.87704	1.78735e-08	1.70209e-07	8.98392
HDAC1	0.434795	9.27485	5.87381	1.81712e-08	1.72918e-07	8.96799
PAM	-0.418711	10.9989	-5.87228	1.83146e-08	1.74069e-07	8.96042
ATP13A1	0.442358	9.12429	5.87148	1.83892e-08	1.74693e-07	8.9565
PRMT2	0.30588	8.40782	5.86987	1.85417e-08	1.76056e-07	8.94855
PCSK2	-0.393521	6.87233	-5.86895	1.86294e-08	1.76716e-07	8.944
POLN	0.296058	7.08473	5.86821	1.87e-08	1.77127e-07	8.94036
SNCA	-0.702294	8.4766	-5.86566	1.89462e-08	1.79285e-07	8.92775
PREP	-0.37782	7.93431	-5.86417	1.90909e-08	1.80567e-07	8.92042
YBX1	0.455247	9.80378	5.86183	1.93211e-08	1.82566e-07	8.90887
TPM2	0.398107	7.66224	5.86152	1.93518e-08	1.82768e-07	8.90734
ANKRD18A	0.328461	6.81644	5.85801	1.97024e-08	1.85809e-07	8.89004
TPRN	0.315169	7.234	5.85764	1.97401e-08	1.86075e-07	8.8882
PACSIN3	0.373917	7.18757	5.85562	1.99453e-08	1.87918e-07	8.87823
FOXJ2	0.312018	9.12003	5.85444	2.00659e-08	1.88963e-07	8.87242
C21orf2	0.452867	8.56281	5.85236	2.02799e-08	1.90885e-07	8.8622
SLC4A1AP	-0.264089	7.22204	-5.85203	2.0314e-08	1.91115e-07	8.86058
VAMP3	0.340929	9.13891	5.85103	2.04182e-08	1.92002e-07	8.85565
NLRP8	0.336398	8.68963	5.8464	2.0907e-08	1.95887e-07	8.83286
PPCS	-0.26328	8.52389	-5.84636	2.09117e-08	1.95887e-07	8.83264
ZCWPW1	0.35824	8.18264	5.84542	2.10121e-08	1.96654e-07	8.82803
TMEM126A	-0.360413	8.69025	-5.83974	2.16311e-08	2.01463e-07	8.80006
CKMT1A	-0.730632	9.07125	-5.83904	2.17086e-08	2.01895e-07	8.79661
CAND1	-0.319557	8.64042	-5.83698	2.19381e-08	2.03932e-07	8.78648
DSEL	0.415645	7.50621	5.83122	2.25923e-08	2.09514e-07	8.75817
LEP	0.310731	7.69592	5.82824	2.29383e-08	2.12318e-07	8.74353
HEYL	0.503868	7.8135	5.82723	2.3057e-08	2.13316e-07	8.73856
RAB18	-0.294008	7.94141	-5.82503	2.33164e-08	2.15613e-07	8.72778
WDR83OS	0.327733	9.65394	5.82221	2.36538e-08	2.18422e-07	8.71394
ANKMY2	-0.44122	8.57748	-5.82142	2.37497e-08	2.191e-07	8.71005
GMEB2	0.313949	8.70061	5.82119	2.37773e-08	2.19251e-07	8.70893
PAQR8	0.488161	10.9951	5.81857	2.40963e-08	2.21982e-07	8.69609
AKAP11	-0.282836	8.54969	-5.81736	2.42452e-08	2.23248e-07	8.69016
STARD3	0.318668	7.54513	5.81181	2.49403e-08	2.28999e-07	8.66293
GOT2	-0.343053	10.0236	-5.81005	2.51655e-08	2.30741e-07	8.65427
ATL1	-0.449856	9.64194	-5.80946	2.52409e-08	2.31324e-07	8.65139
DDX1	-0.372373	10.2598	-5.80931	2.52605e-08	2.31394e-07	8.65064
SPOCK1	-0.435629	10.5734	-5.80898	2.53029e-08	2.31565e-07	8.64903
CEBPD	0.587322	10.4214	5.80759	2.54816e-08	2.3309e-07	8.64225
TERF2IP	-0.346465	10.2156	-5.80663	2.56062e-08	2.34101e-07	8.63755
GRK2	0.31418	10.7675	5.80623	2.56593e-08	2.34276e-07	8.63556
PJA2	-0.376015	12.6223	-5.80364	2.59994e-08	2.37049e-07	8.62287
SECISBP2L	-0.324788	9.45607	-5.80067	2.63942e-08	2.40086e-07	8.60836
FTO	-0.314217	8.0451	-5.79985	2.6505e-08	2.40869e-07	8.60432
GALNTL5	-0.278087	6.95603	-5.79969	2.65265e-08	2.40952e-07	8.60354
ITGA5	0.296989	6.87645	5.79958	2.65417e-08	2.40977e-07	8.60299
PLPBP	-0.283118	9.6134	-5.79942	2.65631e-08	2.4106e-07	8.60221
AIFM3	0.282356	7.21867	5.7986	2.66734e-08	2.41723e-07	8.59822
LINGO1	-0.439011	9.07284	-5.79796	2.67611e-08	2.42292e-07	8.59506
APPBP2	-0.269291	8.66878	-5.7971	2.68775e-08	2.43176e-07	8.59088
SLC30A9	-0.305589	9.95888	-5.79706	2.68836e-08	2.43176e-07	8.59066
ATP1B1	-0.741643	10.8618	-5.79636	2.69797e-08	2.43931e-07	8.58723
IL17RB	0.542977	8.75402	5.79564	2.70782e-08	2.44595e-07	8.58372
APLP1	-0.632861	8.9307	-5.79488	2.71824e-08	2.45423e-07	8.58002
BCL6B	0.349109	7.06179	5.79442	2.7246e-08	2.45769e-07	8.57777
RHBDL2	0.366386	8.02785	5.79049	2.77961e-08	2.50268e-07	8.55852
KIF21A	-0.306983	10.0714	-5.79029	2.78236e-08	2.50325e-07	8.55757
ARHGAP4	0.334655	7.1619	5.79019	2.7838e-08	2.50325e-07	8.55707
OLIG1	0.521799	9.6308	5.78719	2.82645e-08	2.53665e-07	8.54242
MRPL3	-0.52393	9.36181	-5.78703	2.82875e-08	2.53754e-07	8.54164
NAPEPLD	-0.364106	7.86757	-5.78621	2.84063e-08	2.54482e-07	8.53761
QPRT	0.297596	8.02498	5.78442	2.86652e-08	2.56613e-07	8.52887
CHL1	-0.31481	7.08162	-5.78437	2.86721e-08	2.56613e-07	8.52864
LIMS2	0.36317	6.94467	5.78402	2.87241e-08	2.56961e-07	8.52689
SNHG5	0.353178	8.76372	5.78322	2.884e-08	2.57761e-07	8.52301
AKIRIN2	-0.390563	8.92302	-5.78241	2.89592e-08	2.58457e-07	8.51904
CCK	-0.599654	9.61736	-5.78169	2.90651e-08	2.59025e-07	8.51553
ENC1	-1.0351	11.006	-5.78157	2.90825e-08	2.59025e-07	8.51495
PCLO	-0.513061	7.67885	-5.78154	2.90878e-08	2.59025e-07	8.51478
ARL1	-0.347239	9.2407	-5.78019	2.92877e-08	2.60448e-07	8.50818
LRFN2	-0.273018	6.85951	-5.77933	2.94146e-08	2.61338e-07	8.50402
TBC1D32	0.487264	8.60645	5.77911	2.94477e-08	2.61513e-07	8.50293
C14orf93	0.26431	7.32666	5.77882	2.94915e-08	2.61544e-07	8.5015
WDR37	-0.26998	8.88214	-5.77794	2.96231e-08	2.62472e-07	8.49722
LOC728392	-0.382024	10.8217	-5.77667	2.98151e-08	2.63614e-07	8.491
GOLIM4	0.504311	8.37999	5.77652	2.98367e-08	2.63645e-07	8.4903
KCTD13	-0.520972	7.85241	-5.77525	3.00301e-08	2.65234e-07	8.48408
SSPO	0.446792	8.10678	5.7742	3.01905e-08	2.6641e-07	8.47895
KLHL9	-0.31952	8.67729	-5.77189	3.05455e-08	2.68933e-07	8.46769
EHD1	0.392203	9.49329	5.76671	3.13582e-08	2.75715e-07	8.44241
BUD23	0.335356	7.98643	5.76611	3.14535e-08	2.7624e-07	8.43949
RARRES3	0.545436	8.7268	5.76604	3.14641e-08	2.7624e-07	8.43916
PALD1	0.411467	8.01596	5.76558	3.1538e-08	2.76671e-07	8.4369
SLC44A2	0.429069	10.529	5.76486	3.16518e-08	2.77472e-07	8.43343
FBXO34	-0.593542	8.6382	-5.76483	3.16578e-08	2.77472e-07	8.43325
TBC1D7	-0.298204	7.72862	-5.76375	3.18313e-08	2.78867e-07	8.42799
SYT13	-0.783938	9.9196	-5.76288	3.19711e-08	2.7984e-07	8.42377
EIF2B5	0.293119	8.38629	5.75782	3.28005e-08	2.86328e-07	8.39911
ANKRD29	-0.314607	7.88331	-5.75411	3.3422e-08	2.91493e-07	8.38104
KCNJ8	0.284692	7.63896	5.7494	3.42271e-08	2.97714e-07	8.35813
GDAP1L1	-0.26457	6.79227	-5.74882	3.43272e-08	2.98452e-07	8.35531
SNRNP27	-0.320177	8.46359	-5.74668	3.47016e-08	3.01573e-07	8.34487
RRAGB	-0.39982	8.20947	-5.74653	3.47275e-08	3.01663e-07	8.34415
YEATS4	-0.350879	7.28391	-5.74243	3.5453e-08	3.07519e-07	8.32425
NAPB	-0.718496	11.6501	-5.74237	3.54648e-08	3.07519e-07	8.32393
ZNF577	0.386272	9.27488	5.73981	3.59253e-08	3.11097e-07	8.31151
HSP90AB3P	-0.351292	7.88077	-5.73832	3.61965e-08	3.13066e-07	8.30427
OMG	-0.61739	10.3208	-5.73827	3.62066e-08	3.13066e-07	8.304
SRSF7	-0.343842	9.23895	-5.73821	3.62169e-08	3.13066e-07	8.30373
STXBP5L	-0.424604	7.07938	-5.73274	3.72311e-08	3.21262e-07	8.27714
PSMD10	-0.307524	8.5742	-5.7311	3.75399e-08	3.2364e-07	8.26919
P3H4	0.265554	7.30899	5.72976	3.77938e-08	3.25686e-07	8.2627
PKM	-0.482365	7.97455	-5.7293	3.78818e-08	3.26299e-07	8.26047
ACSL3	-0.287245	8.14291	-5.72809	3.81139e-08	3.28009e-07	8.25458
PTDSS2	0.381369	8.53517	5.72747	3.82341e-08	3.28607e-07	8.25156
SMCR5	0.473866	8.22906	5.72668	3.83868e-08	3.2966e-07	8.24772
PPM1F	0.379223	9.85908	5.7261	3.84992e-08	3.30448e-07	8.24491
DHX36	-0.301433	7.30295	-5.72546	3.86219e-08	3.31355e-07	8.24184
DBI	0.328483	10.5081	5.72327	3.90518e-08	3.34897e-07	8.23119
HES6	0.494655	9.69643	5.7219	3.93219e-08	3.36916e-07	8.22455
ZBTB43	0.287989	8.03768	5.71138	4.14607e-08	3.53841e-07	8.17358
LRRC3B	-0.341733	8.02274	-5.70943	4.18689e-08	3.56545e-07	8.16415
YWHAE	-0.283589	7.32073	-5.70523	4.27625e-08	3.63043e-07	8.14383
AUH	-0.350547	7.66088	-5.70479	4.2858e-08	3.63696e-07	8.14168
CEP290	0.429691	7.95089	5.70121	4.36362e-08	3.69335e-07	8.12436
NCDN	-0.444143	8.48873	-5.69987	4.39307e-08	3.71343e-07	8.11789
SEC61A1	0.431491	9.90519	5.69711	4.45444e-08	3.76204e-07	8.10454
SP1	0.269295	7.4428	5.69286	4.55062e-08	3.83331e-07	8.08398
ACTG1P17	0.646764	10.0288	5.69263	4.55591e-08	3.8361e-07	8.08287
SNHG9	0.337364	8.74809	5.68993	4.61807e-08	3.88173e-07	8.06983
FMNL2	0.309733	9.88148	5.68676	4.69206e-08	3.92836e-07	8.05453
RASSF2	0.304982	8.6149	5.68387	4.76066e-08	3.97756e-07	8.04057
PTAR1	0.324873	8.77254	5.68378	4.76276e-08	3.97761e-07	8.04014
FAM3C	-0.576929	7.80053	-5.68178	4.8108e-08	4.01257e-07	8.03049
PHYHD1	0.291913	6.75057	5.68159	4.81532e-08	4.01462e-07	8.02958
LPAR1	0.42942	8.62689	5.67932	4.87032e-08	4.05354e-07	8.01866
WDR7	-0.336762	7.65244	-5.67805	4.90153e-08	4.07603e-07	8.01251
PRSS53	0.29278	7.42986	5.67166	5.06095e-08	4.20143e-07	7.98172
TMEM155	-0.674113	8.12638	-5.66906	5.12729e-08	4.24926e-07	7.96919
MMD	-0.452913	9.97104	-5.66885	5.13272e-08	4.25195e-07	7.96817
TAGLN	0.264001	7.52139	5.66791	5.1569e-08	4.26835e-07	7.96365
SNORA12	0.284771	6.6402	5.66779	5.15995e-08	4.26906e-07	7.96308
MLF2	-0.268295	7.24864	-5.66751	5.16722e-08	4.27326e-07	7.96173
RGS6	-0.356464	6.8185	-5.66355	5.27069e-08	4.34592e-07	7.94265
DMC1	0.368283	12.5054	5.6624	5.30105e-08	4.36357e-07	7.93713
COL7A1	0.311073	7.86842	5.65701	5.44599e-08	4.47155e-07	7.91118
POU2F1	0.433492	7.61156	5.65327	5.54864e-08	4.54243e-07	7.89322
RARRES2	0.382606	7.39387	5.65141	5.60044e-08	4.58098e-07	7.88428
MTMR6	-0.307982	9.02658	-5.64922	5.66217e-08	4.62565e-07	7.87374
NDRG1	0.445388	10.7919	5.64737	5.71475e-08	4.66665e-07	7.86484
AXL	0.469343	8.46593	5.63934	5.94835e-08	4.83713e-07	7.82631
CDC40	-0.404555	8.89441	-5.63771	5.99703e-08	4.87468e-07	7.81847
RSPO2	-0.338484	7.01641	-5.63698	6.01882e-08	4.89035e-07	7.81498
METAP1	-0.295837	8.61854	-5.63521	6.07233e-08	4.92767e-07	7.80647
OCIAD2	-0.29947	7.89306	-5.63445	6.09538e-08	4.9402e-07	7.80283
PLEKHG3	0.422758	8.61377	5.63012	6.22827e-08	5.04161e-07	7.78209
KIF5B	0.421963	8.91684	5.6276	6.30711e-08	5.09908e-07	7.76999
ZNF641	0.284451	7.60205	5.62296	6.45451e-08	5.20313e-07	7.74777
PAK5	-0.498147	7.65968	-5.6226	6.46605e-08	5.21027e-07	7.74606
SLC7A5	0.497288	9.43523	5.62206	6.4834e-08	5.21994e-07	7.74348
TMEM209	-0.355856	8.06334	-5.62138	6.50545e-08	5.23337e-07	7.74021
RAP2A	-0.329827	10.6246	-5.62099	6.51807e-08	5.24135e-07	7.73835
FHOD3	-0.332365	7.92577	-5.61391	6.75187e-08	5.41595e-07	7.70446
ICAM5	-0.341045	6.97725	-5.61249	6.79981e-08	5.45078e-07	7.69766
TPM1	-0.293179	8.57776	-5.60764	6.9656e-08	5.57363e-07	7.6745
REEP5	-0.383829	11.952	-5.60737	6.97494e-08	5.57881e-07	7.67321
KHNYN	0.286246	7.25695	5.60645	7.00699e-08	5.60214e-07	7.6688
NBPF10	0.633962	11.3686	5.6062	7.0159e-08	5.60697e-07	7.66758
SLC5A11	0.464809	7.05813	5.60567	7.03415e-08	5.61925e-07	7.66508
PHF24	-0.42632	8.36005	-5.59732	7.33218e-08	5.83341e-07	7.62518
ADCY4	0.351934	7.2341	5.59666	7.35608e-08	5.84817e-07	7.62205
DHRS11	-0.268122	7.90692	-5.59656	7.35973e-08	5.84817e-07	7.62158
WDR54	-0.355398	8.97636	-5.59634	7.36783e-08	5.85222e-07	7.62052
NRDE2	0.284296	8.30527	5.59586	7.38541e-08	5.86379e-07	7.61823
CLDN5	0.659352	9.89776	5.5938	7.46129e-08	5.90719e-07	7.6084
BRINP1	-0.30704	10.1523	-5.59357	7.47001e-08	5.91169e-07	7.60728
CRH	-0.295289	6.53688	-5.58866	7.65413e-08	6.05002e-07	7.58387
TBPL1	-0.412417	9.04784	-5.58688	7.72187e-08	6.09615e-07	7.5754
PNMA8B	-0.361539	7.8282	-5.58536	7.78047e-08	6.13744e-07	7.56813
NDUFB6	-0.338285	8.37275	-5.57841	8.05292e-08	6.3344e-07	7.53505
MIDN	0.467972	7.79181	5.57514	8.18456e-08	6.41464e-07	7.51946
HIPK2	0.311907	7.82973	5.57287	8.27692e-08	6.48181e-07	7.50867
THYN1	-0.28492	7.83511	-5.57071	8.36585e-08	6.54356e-07	7.4984
XAF1	0.553053	8.33285	5.5667	8.53355e-08	6.65071e-07	7.47933
JDP2	0.305326	7.26809	5.56618	8.55555e-08	6.66518e-07	7.47685
ZNF860	0.406037	7.52024	5.56514	8.59962e-08	6.69684e-07	7.47191
LANCL1	-0.477171	10.4641	-5.56298	8.69197e-08	6.76606e-07	7.46165
VASH1	0.374123	7.9325	5.56061	8.79447e-08	6.83492e-07	7.45038
PXYLP1	-0.31494	7.46672	-5.55707	8.94979e-08	6.94179e-07	7.43355
DMXL2	-0.374324	7.12934	-5.55551	9.01879e-08	6.98974e-07	7.42617
KCND2	-0.39916	8.0858	-5.55521	9.03219e-08	6.99734e-07	7.42475
TCF3	0.274479	7.68898	5.5551	9.03708e-08	6.99835e-07	7.42422
CASTOR3	0.405882	10.265	5.55451	9.06379e-08	7.01625e-07	7.42139
MYOM1	0.477293	8.76198	5.5535	9.10912e-08	7.04574e-07	7.41659
LAPTM5	0.347175	7.23286	5.55139	9.20426e-08	7.11085e-07	7.40661
NEGR1	-0.429586	7.10514	-5.54832	9.34487e-08	7.19951e-07	7.39204
AKR1C3	0.488423	9.15971	5.54717	9.39791e-08	7.22608e-07	7.3866
FAM43A	0.276572	7.68176	5.54331	9.57894e-08	7.34498e-07	7.36827
MAPKAPK3	0.468616	8.68714	5.5432	9.58393e-08	7.34592e-07	7.36777
ZCCHC6	0.588276	7.75002	5.53996	9.73822e-08	7.44368e-07	7.35242
NSG1	-0.583152	9.788	-5.53598	9.93141e-08	7.57057e-07	7.33354
SNX22	0.389369	7.76164	5.53518	9.97073e-08	7.59459e-07	7.32975
VBP1	-0.357679	9.66714	-5.5334	1.00582e-07	7.65227e-07	7.32135
NDUFS4	-0.285812	9.70763	-5.53327	1.0065e-07	7.6544e-07	7.32071
HECTD4	-0.374116	9.15802	-5.53131	1.01626e-07	7.7166e-07	7.31143
TARBP1	-0.421948	7.478	-5.53078	1.01888e-07	7.73349e-07	7.30896
OAT	-0.449495	8.27336	-5.52857	1.03006e-07	7.80317e-07	7.29847
C17orf97	-0.310759	7.8017	-5.52631	1.04156e-07	7.87315e-07	7.2878
TIPRL	-0.269759	7.0598	-5.52628	1.04173e-07	7.87315e-07	7.28765
LINC00930	0.314313	6.88384	5.52453	1.05076e-07	7.93836e-07	7.27936
RGS11	0.357972	10.1111	5.52381	1.05449e-07	7.96033e-07	7.27595
ANKRD34A	-0.283507	7.93288	-5.52305	1.05841e-07	7.98071e-07	7.27238
PLIN3	0.366214	8.60154	5.52251	1.06124e-07	7.99895e-07	7.26982
GAREM2	0.426563	7.22503	5.52195	1.06419e-07	8.01492e-07	7.26716
SCUBE2	0.304118	6.73499	5.52126	1.06778e-07	8.03269e-07	7.26392
GRP	-0.355931	6.92162	-5.5208	1.0702e-07	8.04774e-07	7.26175
PRKCE	-0.46679	7.67058	-5.5194	1.0776e-07	8.09402e-07	7.25513
VAT1	0.289648	8.02813	5.51927	1.07829e-07	8.09614e-07	7.2545
PI4KAP2	-0.370692	7.55347	-5.51867	1.08147e-07	8.11682e-07	7.25168
FXYD6	-0.38534	9.72273	-5.51845	1.08266e-07	8.1195e-07	7.25063
BEND6	-0.401656	8.27106	-5.51701	1.09032e-07	8.16755e-07	7.24385
CXCL17	-0.313974	6.58261	-5.51115	1.12219e-07	8.37732e-07	7.21617
FAM220A	-0.40861	8.80781	-5.5069	1.1459e-07	8.53464e-07	7.19609
BASP1-AS1	0.356487	7.0801	5.5068	1.14645e-07	8.53549e-07	7.19563
ETV6	0.29958	7.92384	5.5057	1.15265e-07	8.57185e-07	7.19044
GPR37L1	0.464718	10.2193	5.5054	1.15437e-07	8.58139e-07	7.18901
LENG8	-0.354382	6.89528	-5.5044	1.16005e-07	8.617e-07	7.1843
RFTN2	0.451079	10.2115	5.50274	1.16955e-07	8.68093e-07	7.17647
GJA4	0.332578	6.87699	5.50199	1.17382e-07	8.70932e-07	7.17296
MAGI2	-0.275224	7.83457	-5.50002	1.18522e-07	8.78388e-07	7.16368
C12orf4	-0.312009	7.64846	-5.49757	1.19956e-07	8.8733e-07	7.15213
ATG12	0.363673	8.51087	5.49501	1.21472e-07	8.97858e-07	7.14007
APBA2	-0.281018	8.1498	-5.49246	1.22999e-07	9.08117e-07	7.12806
GPR88	-0.37277	7.01771	-5.49046	1.24211e-07	9.16023e-07	7.11865
LAPTM4B	-0.364074	8.69174	-5.49029	1.24318e-07	9.16118e-07	7.11782
GLRA2	-0.340889	6.8141	-5.48963	1.2472e-07	9.18381e-07	7.11472
SLC25A4	-0.53409	9.62473	-5.48862	1.25337e-07	9.22231e-07	7.10998
KBTBD6	-0.297002	7.30721	-5.48593	1.27003e-07	9.33297e-07	7.0973
ROM1	0.358545	7.91012	5.48588	1.27033e-07	9.33297e-07	7.09707
DCAF6	-0.309632	7.5647	-5.48494	1.27616e-07	9.36524e-07	7.09267
TMOD1	-0.33658	8.44297	-5.48218	1.29354e-07	9.47851e-07	7.07968
SETDB2	0.305587	8.62134	5.48074	1.30271e-07	9.53497e-07	7.0729
TAP1	0.378539	8.54273	5.47969	1.30943e-07	9.57696e-07	7.06795
ALDH5A1	-0.292904	9.00987	-5.47902	1.31371e-07	9.59744e-07	7.06482
GPR137C	-0.531033	8.40399	-5.47829	1.31843e-07	9.62832e-07	7.06138
TMEM246	-0.320632	7.04594	-5.47585	1.33425e-07	9.73651e-07	7.04993
PCDH19	-0.429702	8.15463	-5.47357	1.34923e-07	9.83846e-07	7.0392
OLFM2	-0.461344	7.06077	-5.47261	1.35556e-07	9.87723e-07	7.03471
TOGARAM2	0.507049	7.96576	5.47242	1.35684e-07	9.88131e-07	7.0338
GEM	0.283538	6.81579	5.4707	1.36829e-07	9.94768e-07	7.02573
AIF1L	0.446398	9.65041	5.47002	1.37285e-07	9.97707e-07	7.02254
HS3ST2	-0.414342	7.63574	-5.46701	1.39315e-07	1.01058e-06	7.00844
MT1M	0.562053	8.85153	5.46579	1.40151e-07	1.01513e-06	7.0027
LONRF2	-0.335761	7.26346	-5.46568	1.40225e-07	1.01529e-06	7.00219
TPCN2	0.276862	7.13907	5.46419	1.41253e-07	1.02159e-06	6.99518
PLCL2	-0.325388	8.881	-5.46081	1.43603e-07	1.03705e-06	6.97933
PTGR2	0.285218	7.73384	5.46027	1.43984e-07	1.03903e-06	6.97679
ANKRD35	0.297398	8.12247	5.45797	1.45605e-07	1.04949e-06	6.96604
SYNJ2	0.277052	7.57301	5.45765	1.45835e-07	1.05045e-06	6.96452
PI4KB	0.310013	8.66234	5.45732	1.46072e-07	1.05176e-06	6.96297
RETREG1	-0.397017	8.12692	-5.45709	1.46232e-07	1.05253e-06	6.96191
C11orf87	-0.565629	8.09869	-5.45506	1.47692e-07	1.06186e-06	6.95238
CARS	0.43554	9.2967	5.45471	1.47941e-07	1.06325e-06	6.95076
PPP1R1A	0.45023	8.46762	5.45413	1.48361e-07	1.06431e-06	6.94804
RAB22A	-0.308482	9.92364	-5.45413	1.48362e-07	1.06431e-06	6.94803
COL16A1	0.355927	9.20258	5.45249	1.49553e-07	1.07207e-06	6.94035
FIG4	-0.276217	7.93663	-5.4496	1.51679e-07	1.08571e-06	6.9268
SYT17	0.311528	8.14364	5.44882	1.52254e-07	1.08903e-06	6.92317
ARAP3	0.274923	7.75846	5.44264	1.56908e-07	1.12109e-06	6.89426
PREX1	0.298442	7.38647	5.44228	1.57187e-07	1.12226e-06	6.89256
MAP2K4	-0.414089	8.81225	-5.4411	1.58089e-07	1.12828e-06	6.88706
NDEL1	-0.279601	10.9503	-5.43755	1.60851e-07	1.14509e-06	6.87043
PCDH17	0.491753	10.7333	5.43457	1.63202e-07	1.1601e-06	6.85651
C19orf18	0.269928	6.54511	5.43386	1.6376e-07	1.16279e-06	6.85323
TM9SF2	-0.416508	9.32301	-5.43367	1.63914e-07	1.16346e-06	6.85233
SEC61A2	-0.266106	7.37383	-5.43002	1.66849e-07	1.18257e-06	6.83529
C1orf162	0.387689	8.89849	5.42747	1.68936e-07	1.19576e-06	6.82336
CAPNS1	-0.40026	7.60635	-5.42575	1.7035e-07	1.20475e-06	6.81536
CBLN2	-0.49914	7.91329	-5.41999	1.75193e-07	1.23631e-06	6.78845
NUAK1	-0.424953	10.6799	-5.41877	1.76228e-07	1.24272e-06	6.7828
ZBTB48	0.268852	8.07954	5.41734	1.77457e-07	1.25093e-06	6.77613
PFKM	-0.318181	9.33464	-5.41704	1.77719e-07	1.25215e-06	6.77472
THBS3	0.319869	7.96494	5.41581	1.78782e-07	1.25845e-06	6.76899
KHDRBS3	-0.318907	9.60705	-5.41553	1.79022e-07	1.25968e-06	6.76771
SH3GL2	-0.582276	11.5769	-5.41169	1.82391e-07	1.28107e-06	6.74981
MAIP1	-0.281721	7.96607	-5.40633	1.87202e-07	1.31156e-06	6.72482
METTL2B	0.367321	6.88755	5.40021	1.92839e-07	1.34621e-06	6.69636
PRDX2	-0.264451	7.57092	-5.39855	1.94396e-07	1.35611e-06	6.68864
HLA-DMB	0.465264	8.82087	5.39697	1.95888e-07	1.36554e-06	6.6813
DLX1	-0.271863	7.15696	-5.396	1.96815e-07	1.37102e-06	6.67677
TAF13	0.670755	8.82046	5.39135	2.01296e-07	1.39874e-06	6.65517
NDUFA1	-0.287234	10.3921	-5.38988	2.02733e-07	1.40621e-06	6.64834
ARV1	-0.319749	8.17919	-5.38626	2.06314e-07	1.43003e-06	6.63154
PACS1	-0.393799	7.07825	-5.37593	2.16876e-07	1.49897e-06	6.58365
WBP4	-0.342984	9.4699	-5.37278	2.20205e-07	1.51875e-06	6.56903
NT5C	0.300505	8.24822	5.37188	2.2116e-07	1.5248e-06	6.56488
INTS1	0.303875	8.15087	5.37177	2.21276e-07	1.52506e-06	6.56438
CAMTA1	-0.453206	9.95514	-5.37036	2.22796e-07	1.53499e-06	6.55781
ADGRB3	-0.48885	8.92217	-5.36936	2.23864e-07	1.54181e-06	6.55322
NXPH1	-0.383487	7.724	-5.36649	2.2699e-07	1.56003e-06	6.53992
C11orf1	-0.317399	7.82554	-5.36564	2.27925e-07	1.5659e-06	6.53598
DOK6	-0.385845	8.02452	-5.36472	2.28943e-07	1.57234e-06	6.5317
RP9	0.295783	8.2719	5.36416	2.29563e-07	1.57549e-06	6.52911
CAPRIN2	-0.358434	8.19716	-5.36361	2.30169e-07	1.57853e-06	6.52658
DAPK1	-0.354857	7.99242	-5.36178	2.32213e-07	1.59199e-06	6.5181
GOPC	-0.263301	8.03886	-5.3599	2.34325e-07	1.60308e-06	6.50941
EMX2	0.365059	8.65101	5.35895	2.35393e-07	1.60983e-06	6.50505
GLRX	-0.273138	7.81097	-5.35487	2.40075e-07	1.63545e-06	6.48616
NDN	-0.338884	9.81933	-5.35453	2.4047e-07	1.63708e-06	6.48458
TMEM156	0.549451	8.44149	5.34595	2.50605e-07	1.69895e-06	6.44499
NCOA7	-0.578496	10.0226	-5.34583	2.50756e-07	1.69938e-06	6.44441
COPS5	-0.301154	9.56634	-5.34402	2.52954e-07	1.7119e-06	6.43604
NRCAM	-0.356917	10.8319	-5.34021	2.57629e-07	1.74173e-06	6.41848
PTS	-0.319817	7.413	-5.33998	2.57907e-07	1.743e-06	6.41744
CSF1R	0.462942	9.85158	5.33694	2.61714e-07	1.76689e-06	6.40339
RHBDF2	0.263678	7.35413	5.33569	2.6329e-07	1.77691e-06	6.39764
CEND1	-0.429521	8.76716	-5.33313	2.66547e-07	1.7964e-06	6.38585
SNAPC1	0.279694	7.53434	5.33244	2.67437e-07	1.80116e-06	6.38265
ERC2-IT1	0.442694	7.64325	5.33222	2.67715e-07	1.8024e-06	6.38165
IFITM1	0.491831	8.65842	5.32813	2.7303e-07	1.83312e-06	6.3628
JAG1	0.274768	7.38844	5.32649	2.75191e-07	1.84572e-06	6.35524
CETN3	0.406666	7.592	5.32406	2.7841e-07	1.86538e-06	6.34409
C1QBP	-0.331069	8.97136	-5.3227	2.80235e-07	1.87568e-06	6.33783
SSBP1	-0.279357	9.31524	-5.32131	2.82109e-07	1.88693e-06	6.33143
PSMD12	-0.309236	8.17026	-5.31914	2.8507e-07	1.90542e-06	6.32142
ERC2	-0.534566	8.42031	-5.31773	2.87003e-07	1.91702e-06	6.31495
ADA	0.277314	7.02178	5.31528	2.90388e-07	1.93169e-06	6.3037
NTNG1	-0.356772	7.67226	-5.31373	2.9255e-07	1.94408e-06	6.29659
MYH10	-0.300548	11.2537	-5.31262	2.94114e-07	1.95314e-06	6.29148
CSK	0.32955	8.28163	5.31025	2.97471e-07	1.97409e-06	6.2806
PRRT1	-0.354248	8.50081	-5.30991	2.97963e-07	1.97668e-06	6.27901
C12orf76	-0.300155	8.6679	-5.30915	2.99042e-07	1.98283e-06	6.27555
THY1	-0.427098	11.3813	-5.30658	3.02751e-07	2.00503e-06	6.26373
ARHGEF3	-0.461192	10.0512	-5.30583	3.03844e-07	2.0109e-06	6.26028
ARRDC1-AS1	0.411457	7.65745	5.30559	3.04184e-07	2.01178e-06	6.25921
ELMOD1	-0.353175	7.9717	-5.30503	3.05003e-07	2.01652e-06	6.25663
FSTL5	-0.523103	8.32905	-5.30326	3.07601e-07	2.03163e-06	6.2485
AP3B2	-0.505821	8.56669	-5.2988	3.14242e-07	2.06569e-06	6.22802
IPO5	-0.362951	8.23732	-5.2978	3.15746e-07	2.07347e-06	6.22345
ZMYM4	-0.288749	8.64395	-5.29573	3.18891e-07	2.09061e-06	6.21394
TMEM115	0.284051	8.50234	5.29521	3.19682e-07	2.09438e-06	6.21157
OSTF1	-0.352871	8.68919	-5.29496	3.20057e-07	2.09543e-06	6.21045
ABLIM2	-0.436055	9.82316	-5.29302	3.23039e-07	2.11282e-06	6.20155
CLTB	-0.275172	6.75118	-5.29085	3.26406e-07	2.13198e-06	6.19162
TRIM59	0.357373	6.62891	5.29011	3.27563e-07	2.1381e-06	6.18823
ZNF219	0.291551	7.96928	5.28683	3.32734e-07	2.16687e-06	6.17321
P2RX7	0.363665	8.29377	5.28247	3.39741e-07	2.20798e-06	6.15324
RGS7BP	-0.471214	7.41001	-5.28196	3.40561e-07	2.21257e-06	6.15093
MUM1L1	-0.432016	7.14698	-5.28135	3.41567e-07	2.21688e-06	6.1481
ARMCX1	-0.352097	8.05254	-5.27949	3.44607e-07	2.23587e-06	6.13961
APLN	0.295424	7.09493	5.27688	3.48924e-07	2.25862e-06	6.12768
GRIA2	-0.454425	11.0516	-5.27546	3.51296e-07	2.27171e-06	6.12118
SALL2	0.269749	8.71374	5.27429	3.53259e-07	2.28364e-06	6.11585
MYBPC1	0.263083	7.90259	5.27353	3.5455e-07	2.28971e-06	6.11235
FSTL3	0.273442	6.99787	5.27225	3.56718e-07	2.30218e-06	6.10651
QDPR	0.334156	12.0128	5.27054	3.5963e-07	2.31867e-06	6.09872
NEK8	0.331365	6.83351	5.26956	3.61317e-07	2.32801e-06	6.09423
MFSD6	-0.402239	9.48477	-5.26945	3.61507e-07	2.32846e-06	6.09373
WHAMM	0.402279	7.64228	5.26288	3.73005e-07	2.39698e-06	6.06372
ANKRD36B	0.323221	7.95568	5.26147	3.75519e-07	2.41075e-06	6.05729
ZFP14	0.278476	7.92185	5.26023	3.77734e-07	2.42309e-06	6.05165
QARS	0.300637	9.72139	5.25847	3.80909e-07	2.44052e-06	6.04363
TOB1	0.288159	8.48098	5.2574	3.82855e-07	2.44977e-06	6.03875
SERTM1	-0.327934	6.7301	-5.25656	3.84399e-07	2.45884e-06	6.03489
TERF2	-0.370683	8.22685	-5.2523	3.92252e-07	2.5025e-06	6.01552
HIST2H2AC	0.475608	7.63653	5.25106	3.94577e-07	2.51487e-06	6.00985
PALLD	0.464506	9.5143	5.24909	3.98287e-07	2.53602e-06	6.00089
LRP10	0.39904	8.65479	5.24731	4.01678e-07	2.55427e-06	5.99277
PIP4K2A	0.495941	7.55913	5.24444	4.07191e-07	2.58595e-06	5.97971
SLF1	-0.338317	7.40732	-5.23486	4.26128e-07	2.69393e-06	5.93616
FCRLB	-0.3042	7.27072	-5.23356	4.2876e-07	2.70881e-06	5.93026
WDR47	-0.281923	7.14963	-5.23264	4.30636e-07	2.71978e-06	5.92608
NDRG3	-0.312137	8.90584	-5.23148	4.33018e-07	2.73305e-06	5.9208
SACS	-0.324643	7.6876	-5.23139	4.33211e-07	2.73338e-06	5.92037
RAB11FIP2	-0.335464	9.23165	-5.23006	4.35949e-07	2.74799e-06	5.91433
C6orf120	-0.304875	6.962	-5.22655	4.43264e-07	2.79139e-06	5.8984
SLITRK5	-0.473373	8.22826	-5.21942	4.58484e-07	2.87238e-06	5.86606
LY6E	-0.468855	9.17347	-5.21817	4.61204e-07	2.88664e-06	5.8604
STK3	0.27315	8.27477	5.21615	4.65639e-07	2.91346e-06	5.85123
BRSK2	0.348906	7.83936	5.21603	4.65903e-07	2.91418e-06	5.85069
LMO4	-0.29469	10.935	-5.21433	4.69673e-07	2.93493e-06	5.84297
UBE2E2	-0.355941	9.27701	-5.21107	4.76953e-07	2.9766e-06	5.82824
FAM200A	0.276243	7.37846	5.20752	4.85031e-07	3.02025e-06	5.81216
ISYNA1	0.432683	7.54804	5.20547	4.89751e-07	3.04769e-06	5.80288
SHPK	0.337782	7.87294	5.20537	4.89992e-07	3.04822e-06	5.80241
ARL2	0.311301	11.015	5.20421	4.92679e-07	3.06395e-06	5.79717
CEBPB	0.354234	10.4413	5.20177	4.98396e-07	3.09161e-06	5.78613
SPR	0.274778	7.20166	5.1988	5.0543e-07	3.12918e-06	5.77271
SCAMP5	-0.351947	9.03551	-5.19559	5.1314e-07	3.17297e-06	5.75821
COBLL1	0.317546	9.2639	5.19131	5.23605e-07	3.22437e-06	5.73888
SLC25A12	-0.473279	8.1654	-5.18939	5.28386e-07	3.25073e-06	5.73018
METTL16	0.282595	6.91342	5.18855	5.30486e-07	3.26263e-06	5.72638
BMPR2	-0.367872	9.47102	-5.18418	5.41509e-07	3.32517e-06	5.70669
CYP27A1	0.372845	8.27877	5.18338	5.43562e-07	3.33462e-06	5.70307
NDUFB3	-0.353829	10.1287	-5.18156	5.48233e-07	3.3601e-06	5.69488
FAM53C	0.299019	9.64793	5.18094	5.49833e-07	3.36779e-06	5.69209
SFXN5	0.424368	9.87476	5.17993	5.52468e-07	3.38287e-06	5.68751
BCAS1	0.663567	10.0263	5.17637	5.61792e-07	3.43348e-06	5.67149
LTBR	0.303611	7.51543	5.17477	5.66054e-07	3.45628e-06	5.66425
THBS2	0.382491	8.53659	5.1708	5.76731e-07	3.51596e-06	5.64637
TNFRSF21	-0.268528	9.61622	-5.16905	5.8149e-07	3.54276e-06	5.6385
HNRNPA0	-0.417642	9.33756	-5.16611	5.8958e-07	3.58868e-06	5.62527
PNMA6A	-0.340652	7.80437	-5.16439	5.94372e-07	3.61334e-06	5.61753
BAP1	0.305016	8.23782	5.16105	6.03777e-07	3.6648e-06	5.6025
DAAM2	0.496574	8.71936	5.15424	6.23381e-07	3.76502e-06	5.57192
TSSC4	0.410333	8.68661	5.14861	6.40072e-07	3.85943e-06	5.54663
NFU1	-0.288143	8.06587	-5.14857	6.40201e-07	3.85943e-06	5.54644
ZFAND1	-0.278863	7.65278	-5.14717	6.44414e-07	3.88002e-06	5.54016
PMPCB	-0.386784	8.97882	-5.14524	6.50269e-07	3.91286e-06	5.53151
RHOJ	0.300435	8.05407	5.144	6.54062e-07	3.93326e-06	5.52594
RPPH1	0.50611	7.44472	5.14244	6.58849e-07	3.9596e-06	5.51896
PCSK1N	-0.632736	8.49184	-5.13735	6.7475e-07	4.04518e-06	5.49614
ZDHHC17	-0.289915	8.9401	-5.13283	6.89182e-07	4.12282e-06	5.47589
RPN2	0.430243	7.90375	5.13187	6.92268e-07	4.14001e-06	5.47162
MAP3K11	0.333001	7.58214	5.13175	6.9268e-07	4.1412e-06	5.47105
ATXN3	0.383308	7.6377	5.12974	6.99223e-07	4.1752e-06	5.46206
BRD2	0.275203	10.9658	5.12596	7.11684e-07	4.2405e-06	5.44516
ZNF467	0.371532	7.67549	5.12573	7.12462e-07	4.24385e-06	5.44411
HPF1	-0.269667	7.78538	-5.12439	7.16942e-07	4.26785e-06	5.43811
SPTBN1	0.288234	8.95716	5.12291	7.21909e-07	4.29224e-06	5.43151
EXTL2	-0.334728	7.56119	-5.12112	7.27983e-07	4.3244e-06	5.42349
NECAP2	0.274904	7.9038	5.1208	7.29055e-07	4.32944e-06	5.42209
MRPL52	0.272832	8.07321	5.11578	7.4637e-07	4.41746e-06	5.39963
CHCHD10	-0.382269	10.2206	-5.11492	7.49366e-07	4.4325e-06	5.3958
ENOPH1	-0.305995	9.59284	-5.11308	7.55818e-07	4.46389e-06	5.3876
TIMP1	0.58079	8.89939	5.11267	7.57262e-07	4.47106e-06	5.38577
SMAD9	0.292257	7.09694	5.11227	7.58678e-07	4.47399e-06	5.38399
LRRC7	-0.29095	7.18563	-5.10981	7.67423e-07	4.51736e-06	5.37302
CUL2	-0.302709	8.79062	-5.10902	7.70266e-07	4.53136e-06	5.36949
SOX8	0.43647	10.7435	5.10768	7.75095e-07	4.55839e-06	5.36351
PSMA3	-0.318431	7.97505	-5.10526	7.83911e-07	4.59994e-06	5.35269
SETX	0.423718	7.81671	5.10367	7.89746e-07	4.62919e-06	5.3456
TDRD1	0.321033	8.42046	5.10112	7.99174e-07	4.67172e-06	5.33425
CXCL16	0.41297	9.00493	5.0991	8.06725e-07	4.7117e-06	5.32525
FAM19A2	-0.549164	7.3363	-5.09394	8.26358e-07	4.81338e-06	5.30226
CTSH	0.28456	8.47697	5.09318	8.2928e-07	4.82896e-06	5.29888
COMMD10	-0.278155	7.60983	-5.09167	8.35116e-07	4.86004e-06	5.29217
FKBP5	0.297601	9.86048	5.09028	8.40558e-07	4.88587e-06	5.28596
SDCCAG8	0.31966	7.39927	5.08968	8.42878e-07	4.89643e-06	5.28333
GIMAP8	0.289503	7.5077	5.08832	8.48228e-07	4.92311e-06	5.27728
STXBP5	-0.290409	7.55348	-5.08469	8.62676e-07	5.001e-06	5.26112
APEX1	-0.319635	8.64006	-5.08441	8.63787e-07	5.00596e-06	5.25989
CSRP1	0.576031	10.6151	5.08096	8.77775e-07	5.07947e-06	5.24453
B4GALT5	-0.277983	9.33549	-5.07999	8.81743e-07	5.09673e-06	5.24022
HEATR5B	-0.272029	7.74904	-5.07908	8.8547e-07	5.11362e-06	5.23619
SNORD114-3	-0.285313	7.23152	-5.07907	8.85514e-07	5.11362e-06	5.23614
PI4KAP1	-0.440719	8.76721	-5.07732	8.92741e-07	5.15077e-06	5.22837
MIR2116	0.373472	7.24644	5.07286	9.11411e-07	5.25072e-06	5.20858
COX6C	-0.272935	11.3901	-5.07145	9.17415e-07	5.28218e-06	5.2023
TOX	-0.319507	7.84567	-5.07132	9.17944e-07	5.28367e-06	5.20175
ZRANB1	0.465193	8.66525	5.07053	9.213e-07	5.30142e-06	5.19826
MYO10	0.385568	10.4544	5.06719	9.35707e-07	5.37956e-06	5.18342
TCF12	0.268763	8.32628	5.06593	9.41208e-07	5.4048e-06	5.17782
CARM1	0.304442	9.98199	5.06554	9.4291e-07	5.41298e-06	5.17609
C1orf198	0.361623	8.74645	5.06131	9.61563e-07	5.5087e-06	5.15737
TRIB2	0.282284	8.15202	5.05623	9.84451e-07	5.62659e-06	5.13488
MYBPH	0.300435	6.52573	5.0554	9.88239e-07	5.64634e-06	5.13121
MT3	0.281989	12.7895	5.05528	9.88803e-07	5.64634e-06	5.13066
SYT4	-0.712352	11.4335	-5.05523	9.89006e-07	5.64634e-06	5.13047
DPP10	-0.294018	7.29751	-5.05522	9.89067e-07	5.64634e-06	5.13041
BSN	-0.338256	11.8191	-5.05285	9.99974e-07	5.69996e-06	5.11992
TNFRSF1A	0.391787	8.35712	5.04874	1.01917e-06	5.79276e-06	5.10175
FGFRL1	0.296038	7.81978	5.04756	1.02476e-06	5.81942e-06	5.09652
ITPR1	-0.628631	9.71426	-5.04693	1.02773e-06	5.83211e-06	5.09375
RALYL	-0.552373	10.1487	-5.04533	1.0354e-06	5.86275e-06	5.08665
TGFBI	0.40613	7.23551	5.04444	1.03964e-06	5.88506e-06	5.08274
DPM1	-0.328308	8.4911	-5.04421	1.04075e-06	5.88962e-06	5.08172
SOX2-OT	0.32837	7.92956	5.04178	1.05252e-06	5.94934e-06	5.07097
PARVG	0.282931	6.96519	5.04035	1.0595e-06	5.9853e-06	5.06466
CNIH1	-0.29313	8.26572	-5.03789	1.07162e-06	6.04498e-06	5.05379
MORF4L2	-0.575083	9.17459	-5.03546	1.08369e-06	6.1025e-06	5.04308
KPNB1	-0.282523	9.99544	-5.03305	1.0958e-06	6.15824e-06	5.03246
SATB2	-0.573224	9.23826	-5.01941	1.16695e-06	6.50925e-06	4.97235
HPCAL4	-0.373113	10.9507	-5.01887	1.16986e-06	6.52174e-06	4.96997
ZSWIM7	0.405884	8.01247	5.01306	1.20159e-06	6.68905e-06	4.94441
C19orf70	-0.283371	8.56808	-5.01176	1.2088e-06	6.72538e-06	4.93868
PID1	-0.366113	7.8557	-5.01121	1.21184e-06	6.73652e-06	4.93629
ACP1	-0.379001	8.47203	-5.00067	1.27203e-06	7.03897e-06	4.88998
FABP3	-0.263441	6.90262	-4.99804	1.28752e-06	7.12062e-06	4.87842
MT1G	0.612685	11.2855	4.99469	1.30745e-06	7.21242e-06	4.86375
CARTPT	-0.293845	6.80099	-4.99439	1.30926e-06	7.21834e-06	4.86242
JADE1	-0.2684	7.72811	-4.99253	1.3205e-06	7.27416e-06	4.85426
SCARA3	0.337219	7.9764	4.9918	1.3249e-06	7.29221e-06	4.85108
GRM1	-0.404205	7.69589	-4.99025	1.33434e-06	7.33586e-06	4.8443
AZIN1	-0.274757	8.03927	-4.98305	1.37915e-06	7.56513e-06	4.81275
PCDHB9	0.26659	7.51325	4.98244	1.38304e-06	7.58009e-06	4.81006
TNFAIP8L1	0.288025	7.54781	4.98139	1.38972e-06	7.60992e-06	4.80546
EMC4	-0.36268	9.37223	-4.98133	1.39005e-06	7.60992e-06	4.80524
TXNL1	-0.341639	7.58848	-4.97875	1.40659e-06	7.69032e-06	4.79394
DUSP23	0.284161	8.73677	4.9755	1.42769e-06	7.78755e-06	4.77972
CCP110	0.289807	10.0046	4.97491	1.43157e-06	7.80653e-06	4.77713
GARS	-0.279898	9.82735	-4.97203	1.45054e-06	7.90111e-06	4.76456
MT1H	0.266778	7.20156	4.96584	1.49223e-06	8.09427e-06	4.7375
MBD4	0.422721	10.2317	4.9616	1.5214e-06	8.22274e-06	4.71902
PPA1	-0.391346	10.951	-4.9611	1.52489e-06	8.23703e-06	4.71683
SLCO2B1	0.383196	8.82164	4.96095	1.52595e-06	8.24049e-06	4.71616
VAMP5	0.284015	7.88981	4.9557	1.56299e-06	8.43114e-06	4.69327
BHLHB9	-0.323749	8.19139	-4.95399	1.57524e-06	8.48781e-06	4.68582
MID1IP1	0.4419	8.65226	4.9485	1.61514e-06	8.67645e-06	4.66193
NME5	-0.371648	8.86059	-4.94255	1.65957e-06	8.89304e-06	4.63603
TUBB4A	-0.612581	10.3137	-4.94109	1.67069e-06	8.94279e-06	4.62966
ASNS	-0.275908	9.2893	-4.9355	1.71377e-06	9.14826e-06	4.60536
CACNA2D3	-0.444014	8.4319	-4.93419	1.724e-06	9.20031e-06	4.59968
CBS	0.401505	9.70321	4.93113	1.74815e-06	9.30374e-06	4.5864
SLC18B1	0.329777	9.63403	4.93105	1.74879e-06	9.30461e-06	4.58605
CCND3	0.280384	10.8203	4.92943	1.76175e-06	9.36075e-06	4.57901
NOA1	-0.264599	7.69668	-4.92759	1.77657e-06	9.42664e-06	4.57101
C9orf64	0.342842	7.70756	4.92475	1.7996e-06	9.53848e-06	4.55872
LEF1	0.366894	7.92253	4.92188	1.82326e-06	9.64287e-06	4.54626
CMSS1	-0.296663	7.73163	-4.92105	1.83015e-06	9.6741e-06	4.54265
LZTS3	0.359371	9.09883	4.91797	1.85588e-06	9.79944e-06	4.52933
RAB15	-0.332194	8.05491	-4.91535	1.87813e-06	9.90085e-06	4.51796
CLCA4	0.359362	7.59472	4.91111	1.91463e-06	1.00823e-05	4.4996
BORCS7	-0.302276	8.03509	-4.91059	1.91911e-06	1.01032e-05	4.49736
HOXA6	-0.304389	6.66004	-4.90709	1.94985e-06	1.02457e-05	4.4822
PAPSS1	-0.383715	8.02888	-4.90372	1.97988e-06	1.03866e-05	4.46762
UMODL1-AS1	-0.288253	6.87734	-4.89916	2.02116e-06	1.05861e-05	4.44794
PMPCA	0.316483	9.13753	4.89697	2.04128e-06	1.068e-05	4.43849
NSMF	0.350214	11.0317	4.89625	2.048e-06	1.07037e-05	4.43535
NUDT16	0.338067	7.92848	4.8931	2.07735e-06	1.08396e-05	4.42178
COL24A1	-0.391398	7.2209	-4.88963	2.11029e-06	1.09821e-05	4.40677
DYNC1H1	-0.263744	10.5679	-4.88563	2.14877e-06	1.11585e-05	4.38953
TSPAN17	0.266422	8.41873	4.88333	2.17116e-06	1.12538e-05	4.37965
LDHB	-0.299159	11.5066	-4.87862	2.21791e-06	1.14595e-05	4.35933
NOP14	0.330461	7.36376	4.87687	2.2355e-06	1.1532e-05	4.3518
GNG3	-0.330323	10.3768	-4.8752	2.25239e-06	1.16007e-05	4.34462
FOXQ1	0.339746	8.39719	4.87464	2.2581e-06	1.16271e-05	4.34221
MSRB1	0.291308	8.49067	4.87365	2.26821e-06	1.16668e-05	4.33794
TMEM79	0.358349	7.39794	4.87237	2.28131e-06	1.17249e-05	4.33245
EIF4E3	-0.269059	8.331	-4.8717	2.28824e-06	1.17574e-05	4.32956
KIAA1468	-0.329003	8.15876	-4.87075	2.29807e-06	1.17955e-05	4.32547
TIMM22	0.277595	9.10251	4.86741	2.33296e-06	1.19619e-05	4.3111
ACADVL	0.273228	9.5755	4.8669	2.33835e-06	1.19801e-05	4.3089
FAM162A	-0.28337	8.01982	-4.85858	2.42762e-06	1.23854e-05	4.27318
TAF6L	0.352464	8.50073	4.85785	2.43559e-06	1.24163e-05	4.27005
SMA4	0.269541	7.52031	4.85616	2.45417e-06	1.25012e-05	4.26281
CD3EAP	-0.302485	6.65585	-4.85569	2.45942e-06	1.25246e-05	4.26077
DNAJC12	-0.266534	8.00658	-4.84668	2.56105e-06	1.2971e-05	4.22217
ASIC2	-0.332157	8.53433	-4.84337	2.59942e-06	1.31517e-05	4.20799
CASC3	0.362807	8.70787	4.8427	2.60724e-06	1.31844e-05	4.20513
SPNS1	0.33067	8.43424	4.83896	2.65146e-06	1.33872e-05	4.1891
CUL5	-0.282553	9.06334	-4.83752	2.66859e-06	1.34597e-05	4.18296
ZNF296	0.338652	7.58504	4.83703	2.67447e-06	1.34824e-05	4.18086
C11orf96	0.511169	9.07212	4.83646	2.6813e-06	1.35098e-05	4.17843
G3BP2	-0.456877	7.89744	-4.83623	2.68408e-06	1.35203e-05	4.17744
ASNSD1	-0.312376	9.37949	-4.83256	2.72872e-06	1.37239e-05	4.16172
PDE1A	-0.325851	7.35304	-4.82962	2.76485e-06	1.38948e-05	4.14919
ELAVL2	-0.380409	6.85025	-4.82554	2.81593e-06	1.41188e-05	4.13174
PAQR7	0.265591	7.13796	4.82454	2.82849e-06	1.41742e-05	4.1275
VPS4B	-0.299836	9.05375	-4.82378	2.83818e-06	1.42157e-05	4.12424
KIDINS220	-0.319888	9.89236	-4.82313	2.84643e-06	1.42534e-05	4.12147
SLC1A1	-0.267405	7.53112	-4.8201	2.88532e-06	1.44296e-05	4.10854
CCND1	0.419457	9.31592	4.81792	2.9136e-06	1.45523e-05	4.09925
TMEM200A	-0.267137	6.88469	-4.81239	2.98653e-06	1.48899e-05	4.07569
NCAM2	-0.336868	8.93348	-4.81165	2.99648e-06	1.49242e-05	4.07252
PSMD6	-0.300442	9.41331	-4.81155	2.99789e-06	1.49274e-05	4.07207
FBXO3	-0.295036	7.37168	-4.807	3.05944e-06	1.51959e-05	4.05271
HHIP	0.290994	6.95314	4.80405	3.09996e-06	1.53767e-05	4.04017
SF3A3	0.273336	9.63596	4.80212	3.12685e-06	1.54903e-05	4.03194
SUPT6H	-0.27288	6.91245	-4.80012	3.15483e-06	1.56012e-05	4.02346
KCTD8	-0.392314	8.12395	-4.79632	3.20874e-06	1.58196e-05	4.00732
MGST3	-0.340708	10.6752	-4.78779	3.33314e-06	1.6379e-05	3.97108
MET	-0.301905	8.00244	-4.78489	3.37643e-06	1.65584e-05	3.95879
BST2	0.520591	8.50558	4.78138	3.42973e-06	1.6786e-05	3.94387
HHATL	0.475759	9.05077	4.77751	3.48916e-06	1.70383e-05	3.92751
TMEM106B	-0.300627	8.42357	-4.76844	3.63274e-06	1.76422e-05	3.88911
VASN	0.458711	9.13435	4.76774	3.64407e-06	1.76839e-05	3.88615
SLC17A6	-0.484461	8.29109	-4.76613	3.67018e-06	1.77885e-05	3.87935
RND2	0.366744	8.66696	4.76482	3.69171e-06	1.7875e-05	3.87378
SLC35G2	-0.34596	7.93538	-4.75856	3.79564e-06	1.82992e-05	3.84734
IBA57	0.302153	7.19026	4.75415	3.87054e-06	1.86161e-05	3.82874
BHLHE22	-0.443392	7.74666	-4.75332	3.88484e-06	1.86669e-05	3.82523
TCEAL1	-0.31187	7.73229	-4.75274	3.89482e-06	1.87005e-05	3.82279
GOLGA8B	-0.426928	10.6903	-4.74783	3.9804e-06	1.90879e-05	3.8021
RAB6B	-0.282363	11.1	-4.74707	3.99393e-06	1.91434e-05	3.79887
IFIT1	-0.393846	9.19976	-4.74661	4.00212e-06	1.91732e-05	3.79692
PHLPP2	-0.316663	7.6775	-4.7444	4.04137e-06	1.93374e-05	3.78763
CCSER2	-0.28401	8.7651	-4.7415	4.09366e-06	1.95636e-05	3.77539
FBXL16	-0.393504	10.7638	-4.73023	4.30266e-06	2.0462e-05	3.728
TANC2	-0.312734	8.29414	-4.72991	4.30866e-06	2.04806e-05	3.72667
CARHSP1	0.411391	8.61836	4.72905	4.32513e-06	2.05489e-05	3.72304
TBC1D10B	-0.341948	7.25092	-4.72887	4.32858e-06	2.05602e-05	3.72228
SMOX	0.270214	7.71592	4.72646	4.37486e-06	2.07497e-05	3.71216
ACTN1	0.33422	10.3523	4.72627	4.37863e-06	2.07625e-05	3.71134
IFT74	0.27496	7.93159	4.72576	4.38845e-06	2.0799e-05	3.70921
GRIN3A	-0.282361	7.21952	-4.7184	4.53315e-06	2.14587e-05	3.67834
NFKBIZ	0.352172	7.81543	4.71613	4.5787e-06	2.1648e-05	3.66883
DCXR	0.33878	9.2589	4.71029	4.69804e-06	2.21263e-05	3.64435
ZGRF1	0.334927	7.05651	4.70899	4.72501e-06	2.22318e-05	3.6389
RALGAPA1	-0.312602	9.15333	-4.70685	4.76981e-06	2.24156e-05	3.62992
MEGF10	0.282537	9.77329	4.70048	4.9053e-06	2.29527e-05	3.60328
LOC283683	-0.429699	9.19284	-4.69688	4.98344e-06	2.32736e-05	3.58824
PLCXD3	-0.475876	7.8078	-4.6968	4.98525e-06	2.32765e-05	3.5879
TMEM219	0.353635	9.24893	4.69616	4.99926e-06	2.33139e-05	3.58523
HLF	-0.402378	8.44809	-4.69349	5.05835e-06	2.35669e-05	3.57405
TMEM175	0.276705	9.32943	4.68742	5.19479e-06	2.41104e-05	3.54874
LINC01720	0.361485	9.95287	4.68515	5.24677e-06	2.42937e-05	3.53927
RGS1	0.677138	7.54637	4.68437	5.26478e-06	2.43656e-05	3.53601
TXNRD2	0.285579	8.47097	4.68399	5.27364e-06	2.44007e-05	3.53441
DHX34	0.266239	7.37066	4.68207	5.31816e-06	2.45948e-05	3.52641
RAD54L2	0.32187	8.31857	4.68196	5.32072e-06	2.45952e-05	3.52596
STARD3NL	-0.270862	7.77362	-4.6789	5.39249e-06	2.48916e-05	3.51321
SYNPR	-0.587639	9.76029	-4.6735	5.52176e-06	2.54702e-05	3.49069
ANKRD40	0.263562	7.51843	4.67074	5.58889e-06	2.5725e-05	3.4792
TGFB3	0.500527	8.44071	4.6702	5.60205e-06	2.57673e-05	3.47696
MCF2	-0.355381	7.58218	-4.6654	5.72086e-06	2.62595e-05	3.45701
KYAT3	-0.298656	7.90612	-4.66437	5.74669e-06	2.63455e-05	3.45273
GRIN2C	0.474351	9.33578	4.66336	5.77207e-06	2.64494e-05	3.44854
SSTR2	0.312154	9.54196	4.66182	5.81112e-06	2.66033e-05	3.44213
ARRDC4	0.284207	7.28485	4.66097	5.83265e-06	2.66769e-05	3.43861
IRX3	0.281593	6.81683	4.65781	5.91386e-06	2.70039e-05	3.42547
LRP3	0.33853	11.054	4.65495	5.98798e-06	2.73103e-05	3.41362
DLGAP2	-0.382414	9.69131	-4.65321	6.03378e-06	2.74999e-05	3.40638
ANKRA2	-0.272614	7.90368	-4.64317	6.30372e-06	2.85698e-05	3.36478
PIK3CB	-0.337823	7.29677	-4.6425	6.32216e-06	2.86334e-05	3.36201
TSPAN33	0.367148	8.17479	4.64205	6.33466e-06	2.86709e-05	3.36013
PGBD5	-0.337615	8.9405	-4.64127	6.35618e-06	2.87578e-05	3.35691
PSMC2	-0.275709	9.64308	-4.63666	6.48512e-06	2.92626e-05	3.33782
GATAD2B	-0.374364	7.18659	-4.63128	6.63858e-06	2.9879e-05	3.31559
SOX18	0.431944	8.4694	4.62965	6.68587e-06	3.00849e-05	3.30885
VPS29	-0.377698	9.13454	-4.62906	6.70297e-06	3.01479e-05	3.30642
BMP7	0.394116	7.75134	4.62845	6.72098e-06	3.02219e-05	3.30387
FAM241B	-0.339255	8.94851	-4.62808	6.73161e-06	3.02627e-05	3.30237
MBNL2	-0.282774	9.81084	-4.62334	6.8719e-06	3.08152e-05	3.28277
TMEM44	0.293484	7.87868	4.6188	7.00849e-06	3.1334e-05	3.26407
CAB39	-0.291551	10.7889	-4.61704	7.06232e-06	3.15457e-05	3.2568
ADIRF	0.473249	10.6336	4.6163	7.08496e-06	3.1614e-05	3.25376
KHSRP	0.407182	8.59246	4.6161	7.09136e-06	3.16319e-05	3.25291
CRISPLD2	0.355614	7.76717	4.61481	7.13094e-06	3.18012e-05	3.24762
OXCT1	-0.358777	7.74177	-4.61139	7.23768e-06	3.22256e-05	3.2335
MINDY1	0.354501	9.85366	4.61069	7.25959e-06	3.2301e-05	3.23063
GPC5	-0.332879	8.95989	-4.60998	7.28188e-06	3.23853e-05	3.22772
COL6A1	0.263031	8.23953	4.60282	7.51128e-06	3.32689e-05	3.19826
HERC6	-0.279447	7.5279	-4.60138	7.5583e-06	3.34467e-05	3.19233
LSM11	0.366264	7.20322	4.59951	7.61963e-06	3.36646e-05	3.18466
ANKDD1A	0.30362	9.80321	4.58995	7.94151e-06	3.49069e-05	3.14536
SEC23B	-0.267207	8.45981	-4.58993	7.94203e-06	3.49069e-05	3.1453
KRTCAP2	0.298376	9.68144	4.58595	8.07972e-06	3.54561e-05	3.12898
LOC100128288	0.315889	11.5079	4.58459	8.12743e-06	3.56254e-05	3.12339
C8orf46	-0.290674	9.02207	-4.58135	8.24185e-06	3.60944e-05	3.11012
TJP1	0.263243	10.0422	4.57673	8.40774e-06	3.67054e-05	3.09119
FAM46A	0.321023	7.63264	4.57438	8.4935e-06	3.70218e-05	3.08156
VPS37B	0.267757	7.89675	4.57424	8.49847e-06	3.70352e-05	3.081
THEMIS	-0.29198	6.92532	-4.56748	8.74964e-06	3.79817e-05	3.05335
TP53BP1	-0.292062	7.85628	-4.55834	9.10053e-06	3.93929e-05	3.01603
MYO18A	0.279915	6.54347	4.55554	9.21087e-06	3.98191e-05	3.00459
SNAP91	-0.390317	12.0595	-4.55371	9.28335e-06	4.00968e-05	2.99715
SLC2A1	0.316896	9.55645	4.54936	9.45829e-06	4.07081e-05	2.97944
PPM1H	-0.331901	8.25239	-4.54876	9.48278e-06	4.07954e-05	2.97698
AFF2	-0.316894	7.54277	-4.54687	9.56024e-06	4.10742e-05	2.96926
CYB5R2	0.354699	7.63462	4.54458	9.65456e-06	4.14338e-05	2.95995
MSMO1	-0.277085	8.20872	-4.54386	9.68437e-06	4.15378e-05	2.95702
LRRN3	-0.301715	8.88928	-4.53463	1.0075e-05	4.30391e-05	2.9195
NDUFA4	-0.316179	12.8104	-4.52885	1.03274e-05	4.39728e-05	2.89603
ATRNL1	-0.318182	6.88242	-4.52267	1.06044e-05	4.50046e-05	2.87092
LAMP5	-0.580705	9.74473	-4.52171	1.06478e-05	4.51591e-05	2.86705
SLC35A1	-0.26571	9.3408	-4.51987	1.07317e-05	4.54954e-05	2.8596
ASF1A	-0.308377	8.01413	-4.51322	1.1041e-05	4.66848e-05	2.83265
NOV	-0.35297	7.51828	-4.51094	1.1149e-05	4.70394e-05	2.82342
CORO1A	-0.32147	7.39673	-4.50918	1.12332e-05	4.73635e-05	2.81629
PCP4	-0.308404	9.09813	-4.50775	1.13019e-05	4.7633e-05	2.8105
CNTN1	-0.41792	8.14062	-4.5006	1.16514e-05	4.89365e-05	2.78163
PLA1A	0.336024	7.15944	4.50001	1.16809e-05	4.9018e-05	2.77923
MAP1A	-0.449331	10.9332	-4.49942	1.171e-05	4.9119e-05	2.77687
CDKN1A	0.274003	7.85311	4.49932	1.17152e-05	4.91303e-05	2.77645
ZFP36	0.493721	8.27124	4.49721	1.18207e-05	4.95301e-05	2.76795
NAPRT	0.370088	8.1065	4.49699	1.18317e-05	4.95655e-05	2.76706
SRSF2	-0.275386	10.2699	-4.4956	1.19022e-05	4.97965e-05	2.76143
ID3	0.443463	8.04921	4.49302	1.20334e-05	5.02875e-05	2.75104
ZNF827	0.345007	9.06759	4.48748	1.23205e-05	5.13246e-05	2.72868
OPRK1	-0.313563	7.26322	-4.48596	1.24004e-05	5.15709e-05	2.72256
AP2M1	-0.309724	8.82203	-4.47374	1.30607e-05	5.40692e-05	2.67338
BTBD2	0.270127	11.6765	4.47199	1.31578e-05	5.44416e-05	2.66637
SLC6A1	-0.413839	9.99143	-4.46954	1.32954e-05	5.48828e-05	2.65651
COL5A2	-0.419643	8.04709	-4.46829	1.33657e-05	5.515e-05	2.65151
DNER	-0.464101	9.9148	-4.44616	1.46773e-05	6.00153e-05	2.56281
TTC14	0.280578	9.01265	4.44394	1.48156e-05	6.05171e-05	2.55393
SPARCL1	-0.467449	12.7838	-4.44262	1.48979e-05	6.08281e-05	2.54868
SERTAD1	0.320395	7.79237	4.4405	1.50322e-05	6.13249e-05	2.54018
NECAB2	-0.290095	7.93081	-4.43911	1.512e-05	6.15927e-05	2.53467
ACTL6B	-0.26697	7.97486	-4.43571	1.53384e-05	6.23782e-05	2.52108
PDPR	0.266542	8.64859	4.43127	1.5628e-05	6.33883e-05	2.50337
EFHD1	0.369413	11.2096	4.43126	1.56291e-05	6.33883e-05	2.5033
GLCE	-0.312746	8.51586	-4.42419	1.61012e-05	6.49763e-05	2.47512
CERS6	-0.34926	9.8279	-4.42178	1.62649e-05	6.55441e-05	2.46554
LMOD3	0.338281	10.4436	4.41503	1.67329e-05	6.72353e-05	2.43868
MACF1	0.40829	7.94134	4.4133	1.68546e-05	6.75919e-05	2.43182
CHMP1B	-0.301011	8.57186	-4.41119	1.70049e-05	6.81455e-05	2.42342
TXNIP	0.534351	11.156	4.40636	1.73531e-05	6.93418e-05	2.40423
NKX6-2	0.492179	8.5998	4.40636	1.73533e-05	6.93418e-05	2.40422
CNN3	0.268899	11.5061	4.40432	1.75018e-05	6.98352e-05	2.39615
HLA-E	0.425415	9.0827	4.39675	1.8066e-05	7.18361e-05	2.36612
FAT1	0.327859	9.57829	4.3881	1.87318e-05	7.42415e-05	2.33187
STMN4	-0.353774	9.97782	-4.38594	1.89017e-05	7.48385e-05	2.32333
PTMA	0.28054	8.74865	4.38447	1.90187e-05	7.51947e-05	2.31749
JKAMP	-0.273867	7.93494	-4.3827	1.91592e-05	7.56888e-05	2.31053
ANGPT2	0.300678	6.97132	4.38142	1.92621e-05	7.6034e-05	2.30545
RPS6KL1	-0.326433	7.30943	-4.37877	1.94765e-05	7.67448e-05	2.29498
ZNF512B	0.26589	7.21521	4.37875	1.94784e-05	7.67448e-05	2.29489
BSG	-0.347982	7.69859	-4.3777	1.95633e-05	7.70199e-05	2.29077
AMPH	-0.329951	7.99275	-4.37582	1.97181e-05	7.75823e-05	2.28332
GNAQ	-0.294436	7.54877	-4.36071	2.09993e-05	8.20762e-05	2.22377
HSD17B12	-0.320183	9.09009	-4.35893	2.11552e-05	8.25695e-05	2.21678
SSX2IP	-0.397564	8.63883	-4.35858	2.11864e-05	8.26417e-05	2.21538
CXXC1	0.324224	10.3047	4.35297	2.16865e-05	8.43225e-05	2.19332
GLIPR2	0.377878	9.01614	4.34898	2.20485e-05	8.56104e-05	2.17766
CAMK1	-0.263301	7.27185	-4.34759	2.21768e-05	8.59887e-05	2.17217
ROBO3	0.271467	8.21568	4.34745	2.21893e-05	8.60199e-05	2.17164
WAS	0.323706	8.30535	4.34048	2.28404e-05	8.82806e-05	2.1443
NCKAP1L	0.270189	7.13199	4.33216	2.36418e-05	9.1125e-05	2.1117
CSRNP2	-0.350782	8.13682	-4.32925	2.39282e-05	9.21376e-05	2.10031
RCN2	-0.403715	9.39824	-4.32849	2.40044e-05	9.23948e-05	2.09731
CNTN2	0.388016	9.30803	4.32071	2.47893e-05	9.50216e-05	2.0669
ACOT13	-0.282815	8.3739	-4.31592	2.5285e-05	9.67505e-05	2.04818
NGB	0.285908	8.91403	4.31522	2.53581e-05	9.6954e-05	2.04546
RAB11FIP4	0.308615	8.25118	4.30949	2.59648e-05	9.89824e-05	2.02311
GABRD	-0.301261	7.69495	-4.30873	2.60464e-05	9.92155e-05	2.02015
TST	0.36173	9.81822	4.29343	2.77408e-05	0.000104825	1.96061
PACSIN1	-0.278843	11.8631	-4.28941	2.8203e-05	0.000106391	1.945
PRDX6	0.30417	11.0937	4.27709	2.96665e-05	0.000111458	1.89722
HSPB1	0.421929	9.42396	4.27644	2.97467e-05	0.000111717	1.89467
ACTN4	0.351237	8.24169	4.26342	3.13764e-05	0.000117384	1.84431
HSP90AB1	-0.312854	10.756	-4.26319	3.14058e-05	0.000117449	1.84343
CADPS2	-0.346751	9.34389	-4.26113	3.16713e-05	0.000118283	1.83548
RHPN2	0.307332	9.13514	4.24969	3.31877e-05	0.000123285	1.79134
CD44	0.404261	7.72102	4.2496	3.31995e-05	0.000123305	1.791
PLXNB3	-0.270292	6.72509	-4.24893	3.32914e-05	0.000123576	1.7884
MMADHC	-0.299075	8.68965	-4.24503	3.38246e-05	0.000125126	1.7734
SLC9A3R1	0.331146	8.86189	4.24328	3.40668e-05	0.000125879	1.76667
BMP8B	0.361377	7.6392	4.24168	3.42902e-05	0.000126488	1.7605
FMN2	-0.283185	8.98479	-4.23942	3.4608e-05	0.000127481	1.75179
MATK	0.306813	10.1436	4.23939	3.46116e-05	0.000127481	1.7517
INSM2	-0.296314	7.59798	-4.23811	3.47936e-05	0.000128054	1.74675
SUCLG1	0.265971	9.96848	4.23513	3.52186e-05	0.000129447	1.73529
LINC00092	0.290713	7.98647	4.23386	3.54007e-05	0.000130067	1.73043
EGR1	-0.444568	8.16003	-4.23204	3.56641e-05	0.000130936	1.72343
H2AFZ	-0.3533	10.632	-4.22462	3.67575e-05	0.000134495	1.69495
FRZB	0.302302	7.96641	4.22238	3.70932e-05	0.000135595	1.68637
DNAJC3-DT	0.318848	7.71715	4.22138	3.72443e-05	0.000136017	1.68253
CIB2	0.329226	7.28764	4.21992	3.74652e-05	0.000136776	1.67696
DMTN	-0.283377	8.80447	-4.21952	3.7526e-05	0.000136946	1.67543
PBXIP1	0.282768	7.26783	4.21646	3.79953e-05	0.000138507	1.66371
KIF5A	0.319854	8.37341	4.21481	3.82509e-05	0.000139305	1.65738
SPINT2	-0.297255	8.91308	-4.2103	3.89571e-05	0.000141612	1.64013
PLP1	0.384936	11.3145	4.20997	3.90104e-05	0.000141753	1.63884
FBXO41	0.41561	8.11438	4.20983	3.90317e-05	0.000141804	1.63833
NOS1AP	0.314016	7.76761	4.20444	3.9894e-05	0.000144589	1.61772
H3F3B	0.271305	10.2636	4.20443	3.98949e-05	0.000144589	1.6177
POLR2B	-0.36453	8.04183	-4.19193	4.19647e-05	0.000151387	1.57001
SLX4IP	0.336612	8.11549	4.18524	4.31154e-05	0.000154907	1.54451
CENPT	-0.38755	7.54167	-4.18518	4.31244e-05	0.000154911	1.54432
VSIR	0.484215	8.34457	4.18473	4.32044e-05	0.000155169	1.54257
CHRM3	-0.365423	7.60265	-4.17796	4.43991e-05	0.00015902	1.51687
GALNT15	0.337041	7.70127	4.17473	4.49823e-05	0.000160991	1.50457
DGCR6L	0.266508	8.96816	4.17232	4.54213e-05	0.000162413	1.49541
ITM2B	-0.305047	8.7195	-4.17137	4.55944e-05	0.000162823	1.49183
UBA1	-0.326465	8.34837	-4.15704	4.82992e-05	0.00017132	1.43754
MFSD11	0.335032	9.55688	4.14875	4.99346e-05	0.000176414	1.40617
S100A10	0.353786	9.08175	4.13962	5.17943e-05	0.000182192	1.37174
RPRML	-0.364202	10.1577	-4.1319	5.342e-05	0.000187234	1.34264
PTTG1IP	0.311284	9.92762	4.131	5.36124e-05	0.000187807	1.33926
SASH1	0.360284	9.9633	4.12849	5.41528e-05	0.000189326	1.32981
PRRC2A	-0.263487	6.96736	-4.11921	5.6198e-05	0.000195564	1.29492
UPF3A	0.352157	9.16948	4.11803	5.6462e-05	0.000196307	1.29051
BNIP3L	-0.295545	8.3944	-4.10959	5.83947e-05	0.000202161	1.25884
PAPLN	0.33638	8.33328	4.10857	5.86321e-05	0.000202875	1.25502
COX7A2	-0.27779	10.9732	-4.10049	6.05466e-05	0.000209016	1.22479
FAM3A	0.278042	10.0998	4.10043	6.05619e-05	0.000209032	1.22455
GPRIN1	-0.268547	7.34278	-4.09385	6.21658e-05	0.000213886	1.19996
HECTD1	-0.29339	9.96354	-4.09344	6.22663e-05	0.000214157	1.19844
FAM189A2	0.297817	8.20296	4.07495	6.70029e-05	0.000228992	1.12949
RALB	-0.307856	9.6996	-4.07459	6.70974e-05	0.000229275	1.12816
S1PR3	0.280408	7.23824	4.07217	6.77449e-05	0.000231163	1.11913
CLDND1	0.293156	11.5538	4.07067	6.81475e-05	0.000232415	1.11356
PPP1R15A	0.298874	9.42988	4.0694	6.84895e-05	0.000233418	1.10886
ACSBG1	0.354255	9.94162	4.06728	6.90673e-05	0.000235099	1.10096
CSAD	-0.294617	8.46385	-4.06708	6.91202e-05	0.000235238	1.10024
C7	0.272636	6.66246	4.06689	6.91716e-05	0.000235305	1.09954
TMBIM1	0.364241	8.53946	4.06504	6.9679e-05	0.00023685	1.09267
MAP1S	-0.329655	8.68926	-4.05673	7.2003e-05	0.000243719	1.06183
CLPTM1	-0.49236	8.54315	-4.02539	8.14491e-05	0.000271955	0.946012
USP5	-0.377646	9.61251	-4.02231	8.24371e-05	0.000274753	0.934688
ERMN	0.297699	8.11157	4.0182	8.37763e-05	0.000278644	0.919555
[truncated: 151 more rows]
