# Supplementary material for: Integrative single-cell RNA sequencing and mendelian randomization analysis reveal the potential role of synaptic vesicle cycling-related genes in Alzheimer's disease
Source: J Prev Alzheimers Dis. 2025 Feb 28;12(5):100097. doi: 10.1016/j.tjpad.2025.100097 (PMC12183978; doi:10.1016/j.tjpad.2025.100097)
Supplement: Supplementary file 9 — Table S3 The single nucleotide polymorphism (SNP) and F-statistic information for differentially expressed synaptic vesicle cycle-related genes (DE-SVCRGs) in Mendelian randomization (MR) analysis. [file mmc9.xlsx]

## Sheet: Sheet1
Table S3 The single nucleotide polymorphism (SNP) and F-statistic information for differentially expressed synaptic vesicle cycle-related genes (DE-SVCRGs) in Mendelian randomization (MR) analysis
	pos.exposure	se.exposure	pval.exposure	chr.exposure	beta.exposure	samplesize.exposure	id.exposure	SNP	effect_allele.exposure	other_allele.exposure	eaf.exposure	exposure	mr_keep.exposure	pval_origin.exposure	data_source.exposure	r2	F
1	50427982	0.011927	3.57437e-21	7	-0.112642	31684	eqtl-a-ENSG00000042753	rs6592965	A	G	0.449532	AP2S1	TRUE	reported	igd	0.00280723	89.1889
2	47441846	0.0118867	2.43893e-67	19	0.206088	31562	eqtl-a-ENSG00000042753	rs311379	C	G	0.567241	AP2S1	TRUE	reported	igd	0.00943413	300.577
3	47341417	0.0418	1.81886e-18	19	-0.366498	25111	eqtl-a-ENSG00000042753	rs142218524	T	C	0.0205879	AP2S1	TRUE	reported	igd	0.0030521	76.8699
4	47210395	0.0183663	1.38963e-11	19	0.124139	31564	eqtl-a-ENSG00000042753	rs56305818	T	C	0.118785	AP2S1	TRUE	reported	igd	0.00144528	45.6821
5	47229583	0.0411247	1.88973e-12	19	-0.289613	24206	eqtl-a-ENSG00000042753	rs145743199	A	G	0.0213266	AP2S1	TRUE	reported	igd	0.00204465	49.5901
6	78871012	0.0130179	4.17927e-23	12	-0.128871	30265	eqtl-a-ENSG00000067715	rs2707140	C	A	0.294056	SYT1	TRUE	reported	igd	0.00322763	97.9941
7	79371460	0.0129193	4.84061e-47	12	-0.186096	30765	eqtl-a-ENSG00000067715	rs67167203	T	C	0.297907	SYT1	TRUE	reported	igd	0.00669915	207.476
8	79028462	0.011857	3.02343e-30	12	-0.135503	30648	eqtl-a-ENSG00000067715	rs1389186	C	T	0.518572	SYT1	TRUE	reported	igd	0.00424326	130.593
9	79266261	0.0126264	3.2986e-08	12	-0.069761	30647	eqtl-a-ENSG00000067715	rs1870948	A	C	0.668189	SYT1	TRUE	reported	igd	0.000995052	30.5238
10	79494938	0.0174643	1.81301e-10	12	-0.11136	30765	eqtl-a-ENSG00000067715	rs11112787	T	C	0.133677	SYT1	TRUE	reported	igd	0.00131985	40.6563
11	57838583	0.014767	8.76799e-12	4	0.100793	31684	eqtl-a-ENSG00000073969	rs17087335	T	G	0.203202	NSF	TRUE	reported	igd	0.00146824	46.5853
12	44572068	0.0117077	3.34195e-116	17	-0.268276	19482	eqtl-a-ENSG00000073969	rs3874943	G	A	0.52895	NSF	TRUE	reported	igd	0.0262444	525.02
13	45071677	0.0119105	7.48514e-15	17	-0.0926159	31558	eqtl-a-ENSG00000073969	rs12949446	A	G	0.536854	NSF	TRUE	reported	igd	0.00191236	60.4622
14	43872877	0.0425196	1.71641e-08	17	-0.239738	27108	eqtl-a-ENSG00000073969	rs145011563	T	C	0.0199474	NSF	TRUE	reported	igd	0.00117136	31.788
15	44068492	0.0136436	5.12861e-104	17	-0.295489	24203	eqtl-a-ENSG00000073969	rs11656151	G	A	0.243441	NSF	TRUE	reported	igd	0.0190116	469.017
16	44191483	0.0123036	1.22744e-107	17	-0.271154	23536	eqtl-a-ENSG00000073969	rs11653367	G	A	0.345789	NSF	TRUE	reported	igd	0.0202192	485.658
17	43932798	0.0155554	9.97011e-47	17	0.223294	22131	eqtl-a-ENSG00000073969	rs10445367	T	G	0.174868	NSF	TRUE	reported	igd	0.00922499	206.04
18	44177103	0.0243892	2.58226e-21	17	0.23117	5264	eqtl-a-ENSG00000073969	rs2023861	T	C	0.0631649	NSF	TRUE	reported	igd	0.0167804	89.8055
19	44356058	0.0117475	1.1749e-104	17	-0.25522	20534	eqtl-a-ENSG00000073969	rs62071628	A	G	0.459725	NSF	TRUE	reported	igd	0.0224696	471.95
20	44852612	0.0131232	5.44503e-138	17	-0.328138	28473	eqtl-a-ENSG00000073969	rs62074125	C	A	0.269703	NSF	TRUE	reported	igd	0.0214866	625.177
21	45218857	0.0118932	2.7964e-14	17	0.0904776	31568	eqtl-a-ENSG00000073969	rs6504745	A	G	0.475711	NSF	TRUE	reported	igd	0.00182996	57.8705
22	44699851	0.0159441	2.9621e-38	17	0.206195	24304	eqtl-a-ENSG00000073969	rs116956554	A	G	0.164907	NSF	TRUE	reported	igd	0.0068344	167.232
23	44967530	0.0181294	5.43738e-09	17	0.105754	30077	eqtl-a-ENSG00000073969	rs75230966	A	G	0.12253	NSF	TRUE	reported	igd	0.00113006	34.025
24	43757161	0.01491	1.00323e-30	17	0.171818	8484	eqtl-a-ENSG00000073969	rs78487840	T	C	0.196452	NSF	TRUE	reported	igd	0.0154112	132.764
25	67075665	0.0253639	1e-200	14	0.955567	28588	eqtl-a-ENSG00000100554	rs73281649	T	C	0.0528218	ATP6V1D	TRUE	reported	igd	0.0473002	1419.25
26	67378814	0.0299357	4.54674e-58	14	0.480893	27779	eqtl-a-ENSG00000100554	rs72730407	A	G	0.0404554	ATP6V1D	TRUE	reported	igd	0.00920419	258.04
27	67917334	0.0444746	1.45814e-24	14	0.454971	23827	eqtl-a-ENSG00000100554	rs147360260	C	T	0.0181047	ATP6V1D	TRUE	reported	igd	0.00437291	104.642
28	66813922	0.0205479	7.01778e-19	14	0.182357	30649	eqtl-a-ENSG00000100554	rs72722485	G	A	0.0918733	ATP6V1D	TRUE	reported	igd	0.00256318	78.7556
29	67273807	0.0297687	6.6896e-57	14	0.473224	30547	eqtl-a-ENSG00000100554	rs146834849	G	A	0.0409469	ATP6V1D	TRUE	reported	igd	0.00820479	252.688
30	67861702	0.0260212	1e-200	14	1.04768	28473	eqtl-a-ENSG00000100554	rs10143251	T	C	0.0493632	ATP6V1D	TRUE	reported	igd	0.0538669	1620.96
31	68044348	0.0440742	2.85693e-12	14	0.307845	24545	eqtl-a-ENSG00000100554	rs138297907	G	A	0.0185157	ATP6V1D	TRUE	reported	igd	0.00198367	48.782
32	67345626	0.0265526	1e-200	14	1.01866	28473	eqtl-a-ENSG00000100554	rs9743488	G	A	0.0477819	ATP6V1D	TRUE	reported	igd	0.04915	1471.68
33	66972164	0.0258416	1e-200	14	0.927476	31239	eqtl-a-ENSG00000100554	rs10220636	T	A	0.0512345	ATP6V1D	TRUE	reported	igd	0.0396023	1288.07
34	66862874	0.0262195	1e-200	14	0.960424	31355	eqtl-a-ENSG00000100554	rs7150773	T	C	0.0495053	ATP6V1D	TRUE	reported	igd	0.0410367	1341.68
35	67525690	0.0293006	4.44324e-62	14	0.487183	26375	eqtl-a-ENSG00000100554	rs3752992	G	A	0.0422535	ATP6V1D	TRUE	reported	igd	0.0103731	276.438
36	67977316	0.0361899	1.03191e-10	14	0.23387	29141	eqtl-a-ENSG00000100554	rs72719202	T	C	0.0277362	ATP6V1D	TRUE	reported	igd	0.00143103	41.7585
37	67036845	0.0214978	2.17771e-23	14	0.214217	31231	eqtl-a-ENSG00000100554	rs72724592	A	T	0.083002	ATP6V1D	TRUE	reported	igd	0.00316924	99.2869
38	67481044	0.026244	1e-200	14	1.00206	28586	eqtl-a-ENSG00000100554	rs1955605	A	G	0.0490196	ATP6V1D	TRUE	reported	igd	0.0485256	1457.8
39	67865498	0.0387786	1.69083e-25	14	0.404717	29084	eqtl-a-ENSG00000100554	rs72719130	A	G	0.0239494	ATP6V1D	TRUE	reported	igd	0.00373114	108.915
40	67212968	0.0257751	1e-200	14	0.962497	28471	eqtl-a-ENSG00000100554	rs6573720	A	G	0.0511412	ATP6V1D	TRUE	reported	igd	0.0466906	1394.34
41	67660834	0.0201656	1e-200	14	0.832299	31239	eqtl-a-ENSG00000100554	rs73276994	T	C	0.084945	ATP6V1D	TRUE	reported	igd	0.0517107	1703.37
42	67761311	0.026117	1e-200	14	1.05402	28473	eqtl-a-ENSG00000100554	rs10143916	A	C	0.0489572	ATP6V1D	TRUE	reported	igd	0.0541078	1628.62
43	67762662	0.0293862	7.18125e-61	14	0.483681	27068	eqtl-a-ENSG00000100554	rs72717379	C	A	0.0420134	ATP6V1D	TRUE	reported	igd	0.00990946	270.894
44	72861849	0.0118911	2.80808e-08	7	-0.0660298	14263	eqtl-a-ENSG00000106089	rs2237279	C	T	0.495246	STX1A	TRUE	reported	igd	0.00215718	30.8301
45	72981883	0.0121138	5.94812e-10	7	-0.075004	14257	eqtl-a-ENSG00000106089	rs12531884	C	A	0.40377	STX1A	TRUE	reported	igd	0.00268172	38.3307
46	73124968	0.0121658	5.67283e-43	7	0.167184	14254	eqtl-a-ENSG00000106089	rs10232729	T	C	0.617583	STX1A	TRUE	reported	igd	0.0130754	188.82
47	16444697	0.0121126	8.00276e-09	19	0.0698693	5596	eqtl-a-ENSG00000106089	rs10423726	A	C	0.595533	STX1A	TRUE	reported	igd	0.00591079	33.2616
48	43721508	0.0120255	4.25334e-08	2	-0.0659008	31300	eqtl-a-ENSG00000111181	rs12478601	T	C	0.574604	SLC6A12	TRUE	reported	igd	0.000958549	30.0294
49	295606	0.019721	2.59358e-29	12	-0.221664	31684	eqtl-a-ENSG00000111181	rs477623	C	T	0.100342	SLC6A12	TRUE	reported	igd	0.00397159	126.33
50	507693	0.041041	3.15137e-12	12	-0.286084	22094	eqtl-a-ENSG00000111181	rs140841294	T	C	0.0214172	SLC6A12	TRUE	reported	igd	0.00219444	48.5861
51	321817	0.0115719	2.43781e-181	12	0.332293	30406	eqtl-a-ENSG00000111181	rs546465	G	A	0.508211	SLC6A12	TRUE	reported	igd	0.026403	824.526
52	455028	0.0425588	7.70442e-09	12	0.245773	24113	eqtl-a-ENSG00000111181	rs138804643	A	G	0.0199076	SLC6A12	TRUE	reported	igd	0.00138114	33.3468
53	219988	0.0123067	2.24698e-13	12	-0.0902453	27070	eqtl-a-ENSG00000111181	rs2011738	G	A	0.369607	SLC6A12	TRUE	reported	igd	0.00198251	53.7692
54	636472	0.0165345	2.186e-08	12	-0.0925353	31016	eqtl-a-ENSG00000111181	rs12423423	C	G	0.152558	SLC6A12	TRUE	reported	igd	0.00100881	31.3188
55	524031	0.0449194	6.90081e-20	12	-0.410069	22606	eqtl-a-ENSG00000111181	rs79826187	A	G	0.0177685	SLC6A12	TRUE	reported	igd	0.00367303	83.3312
56	50199589	0.0144376	7.36716e-11	22	-0.0940308	30614	eqtl-a-ENSG00000111181	rs138857	T	C	0.216154	SLC6A12	TRUE	reported	igd	0.00138366	42.4152
57	18166741	0.0142757	1e-200	22	-0.497006	31484	eqtl-a-ENSG00000131100	rs2535695	C	T	0.200121	ATP6V1E1	TRUE	reported	igd	0.0370709	1212
58	18065844	0.014853	1e-200	22	-0.659917	31229	eqtl-a-ENSG00000131100	rs78134013	G	A	0.169649	ATP6V1E1	TRUE	reported	igd	0.0594529	1973.89
59	18219042	0.0331936	9.66496e-24	22	0.333433	29309	eqtl-a-ENSG00000131100	rs181384	A	G	0.0330115	ATP6V1E1	TRUE	reported	igd	0.00343095	100.897
60	50428445	0.0118983	1.16209e-08	7	-0.0678801	31086	eqtl-a-ENSG00000136854	rs12718598	C	T	0.481049	STXBP1	TRUE	reported	igd	0.00104591	32.5452
61	130252312	0.017371	1.31181e-10	9	0.111624	31265	eqtl-a-ENSG00000136854	rs1317844	T	C	0.135377	STXBP1	TRUE	reported	igd	0.00131897	41.2893
62	130149760	0.0119927	4.71867e-09	9	-0.0702391	31353	eqtl-a-ENSG00000136854	rs4836562	G	C	0.565605	STXBP1	TRUE	reported	igd	0.00109287	34.3002
63	130586095	0.0120872	1.42462e-26	9	-0.128954	31344	eqtl-a-ENSG00000136854	rs10733688	C	G	0.402636	STXBP1	TRUE	reported	igd	0.00361818	113.813
64	130485618	0.0119984	2.02069e-51	9	0.181	31469	eqtl-a-ENSG00000136854	rs537881	A	G	0.588564	STXBP1	TRUE	reported	igd	0.00717957	227.553
65	130373596	0.0120764	1.66035e-46	9	0.172922	31470	eqtl-a-ENSG00000136854	rs7852204	C	T	0.602879	STXBP1	TRUE	reported	igd	0.00647304	205.021
66	57823476	0.0147904	1.1298e-08	4	0.0844545	30551	eqtl-a-ENSG00000147416	rs17081935	T	C	0.202608	ATP6V1B2	TRUE	reported	igd	0.0010661	32.603
67	28724374	0.0131067	2.58285e-11	7	0.0874047	30606	eqtl-a-ENSG00000147416	rs56388170	T	G	0.289189	ATP6V1B2	TRUE	reported	igd	0.00145093	44.4687
68	20012363	0.0139721	6.61576e-09	8	-0.0810423	30482	eqtl-a-ENSG00000147416	rs2088340	T	C	0.237364	ATP6V1B2	TRUE	reported	igd	0.0011025	33.6412
69	61650831	0.0155306	2.61252e-08	8	0.0864389	30820	eqtl-a-ENSG00000147416	rs7846314	T	A	0.178349	ATP6V1B2	TRUE	reported	igd	0.00100409	30.9752
70	19539638	0.0165735	1.03069e-08	8	-0.0948916	30934	eqtl-a-ENSG00000147416	rs7816924	T	C	0.151665	ATP6V1B2	TRUE	reported	igd	0.0010586	32.7792
71	248039451	0.0125697	1.83248e-09	1	-0.0755689	31470	eqtl-a-ENSG00000161203	rs3811444	T	C	0.337611	AP2M1	TRUE	reported	igd	0.00114721	36.1417
72	183664873	0.0135011	5.37155e-18	3	-0.116721	31470	eqtl-a-ENSG00000161203	rs1554395	T	C	0.738096	AP2M1	TRUE	reported	igd	0.00236937	74.7364
73	183563875	0.0133242	4.51856e-16	3	-0.108244	31355	eqtl-a-ENSG00000161203	rs12635807	G	A	0.726712	AP2M1	TRUE	reported	igd	0.00210042	65.993
74	184033408	0.014341	1.82978e-44	3	-0.20061	31351	eqtl-a-ENSG00000161203	rs73187631	T	A	0.21695	AP2M1	TRUE	reported	igd	0.00620287	195.667
75	183774273	0.0191469	2.30834e-34	3	-0.234054	30188	eqtl-a-ENSG00000161203	rs56084142	A	G	0.107079	AP2M1	TRUE	reported	igd	0.00492557	149.419
76	183411802	0.0218954	4.87865e-11	3	0.143953	27096	eqtl-a-ENSG00000161203	rs71318333	A	C	0.0800765	AP2M1	TRUE	reported	igd	0.00159272	43.2219
77	183912194	0.0159894	1e-200	3	-0.484211	31354	eqtl-a-ENSG00000161203	rs73185743	T	C	0.153739	AP2M1	TRUE	reported	igd	0.0284179	917.017
78	50427982	0.011952	4.68145e-08	7	0.0652948	31470	eqtl-a-ENSG00000161203	rs6592965	A	G	0.449532	AP2M1	TRUE	reported	igd	0.000947475	29.8434
79	4157072	0.012335	1.44192e-10	20	-0.0790819	31355	eqtl-a-ENSG00000161203	rs6084653	G	C	0.36636	AP2M1	TRUE	reported	igd	0.00130918	41.1006
80	175721429	0.0112913	1e-200	5	0.453298	31565	eqtl-a-ENSG00000175416	rs62405162	A	G	0.474877	CLTB	TRUE	reported	igd	0.0485788	1611.58
81	176089056	0.0135799	1.02683e-13	5	-0.101001	30902	eqtl-a-ENSG00000175416	rs6556278	C	T	0.742208	CLTB	TRUE	reported	igd	0.00178688	55.3134
82	176027636	0.0390277	2.91005e-27	5	-0.4221	25542	eqtl-a-ENSG00000175416	rs114021239	T	C	0.0236234	CLTB	TRUE	reported	igd	0.00455875	116.964
83	175952776	0.0285199	7.46965e-22	5	0.273991	28673	eqtl-a-ENSG00000175416	rs115496811	T	C	0.0453216	CLTB	TRUE	reported	igd	0.00320854	92.2882
84	175244034	0.0229972	1.22631e-21	5	0.219759	25776	eqtl-a-ENSG00000175416	rs7448069	T	C	0.0716874	CLTB	TRUE	reported	igd	0.00353014	91.3082
85	175505334	0.0116343	1e-200	5	0.468955	22322	eqtl-a-ENSG00000175416	rs140151490	G	C	0.376268	CLTB	TRUE	reported	igd	0.0678478	1624.59
86	175350947	0.0266014	2.09459e-58	5	0.42861	18510	eqtl-a-ENSG00000175416	rs112432374	A	G	0.0518422	CLTB	TRUE	reported	igd	0.0138312	259.578
87	175204804	0.0435445	1.27761e-25	5	0.455611	22381	eqtl-a-ENSG00000175416	rs7710659	A	G	0.0188952	CLTB	TRUE	reported	igd	0.00486769	109.467
88	175938460	0.0310409	5.20355e-11	5	-0.20378	23997	eqtl-a-ENSG00000175416	rs190940335	A	G	0.0381038	CLTB	TRUE	reported	igd	0.00179274	43.0941
89	175830897	0.0127343	2.8119e-141	5	-0.322242	31233	eqtl-a-ENSG00000175416	rs13169400	A	G	0.297423	CLTB	TRUE	reported	igd	0.0200903	640.304
90	175609443	0.0109586	1e-200	5	0.554347	31569	eqtl-a-ENSG00000175416	rs3889121	T	G	0.48277	CLTB	TRUE	reported	igd	0.0749797	2558.74
91	175972940	0.0450097	3.17278e-09	5	-0.266556	23349	eqtl-a-ENSG00000175416	rs140908454	T	C	0.0177575	CLTB	TRUE	reported	igd	0.00149984	35.0693
92	33875262	0.01284	1.48696e-39	17	0.168979	31185	eqtl-a-ENSG00000196961	rs8073060	A	T	0.305723	AP2A1	TRUE	reported	igd	0.00552312	173.184
93	33976619	0.025188	1.56027e-11	17	0.169828	31569	eqtl-a-ENSG00000196961	rs9915021	T	C	0.0591544	AP2A1	TRUE	reported	igd	0.00143796	45.4573
94	50291807	0.0222971	6.665e-11	19	0.145557	31238	eqtl-a-ENSG00000196961	rs7247528	A	T	0.0769598	AP2A1	TRUE	reported	igd	0.00136237	42.613
95	171785831	0.013656	2.55682e-17	1	-0.115601	31567	eqtl-a-ENSG00000197959	rs16843385	G	A	0.253001	DNM3	TRUE	reported	igd	0.00226495	71.6554
96	172045888	0.0133896	1.30737e-25	1	-0.140066	31567	eqtl-a-ENSG00000197959	rs6413836	A	G	0.26776	DNM3	TRUE	reported	igd	0.00345457	109.422
97	172376809	0.0147257	5.58213e-31	1	-0.170432	31684	eqtl-a-ENSG00000197959	rs9425600	C	T	0.203052	DNM3	TRUE	reported	igd	0.00420996	133.944
98	171671463	0.0130663	3.62994e-14	1	-0.0989589	31679	eqtl-a-ENSG00000197959	rs10798599	G	T	0.291779	DNM3	TRUE	reported	igd	0.00180737	57.3558
99	171892781	0.0123079	2.50957e-34	1	0.150368	31684	eqtl-a-ENSG00000197959	rs10798758	A	C	0.636401	DNM3	TRUE	reported	igd	0.0046888	149.25
100	56849749	0.0121192	8.82064e-69	3	0.212418	31684	eqtl-a-ENSG00000197959	rs1354034	C	T	0.618137	DNM3	TRUE	reported	igd	0.00960294	307.19
101	99192919	0.0139693	2.74536e-14	9	0.106305	26161	eqtl-a-ENSG00000197959	rs10820606	C	A	0.236914	DNM3	TRUE	reported	igd	0.00220873	57.9062
102	202856	0.0145213	1.83823e-21	11	0.138155	26110	eqtl-a-ENSG00000197959	rs11602954	A	G	0.211758	DNM3	TRUE	reported	igd	0.00345472	90.5084
103	54712308	0.0120815	9.04066e-12	12	-0.0824094	31684	eqtl-a-ENSG00000197959	rs10876550	A	G	0.590064	DNM3	TRUE	reported	igd	0.00146634	46.5248
104	33946107	0.0119557	6.0562e-19	17	0.106301	31355	eqtl-a-ENSG00000197959	rs225245	G	A	0.440335	DNM3	TRUE	reported	igd	0.00251492	79.0491
105	32109165	0.0174041	7.93597e-65	6	0.295903	8479	eqtl-a-ENSG00000213760	rs3134953	A	G	0.867968	ATP6V1G2	TRUE	reported	igd	0.0329679	288.997
106	32006597	0.0132435	5.16179e-11	6	0.0869582	5019	eqtl-a-ENSG00000213760	rs6462	T	C	0.72056	ATP6V1G2	TRUE	reported	igd	0.00851694	43.0965
107	32246919	0.017579	3.05281e-46	6	0.250969	4948	eqtl-a-ENSG00000213760	rs9268104	G	A	0.870136	ATP6V1G2	TRUE	reported	igd	0.0395632	203.74
108	32511698	0.0160192	1.13815e-16	6	0.132788	2336	eqtl-a-ENSG00000213760	rs66559992	G	A	0.835602	ATP6V1G2	TRUE	reported	igd	0.0285741	68.6537
109	30941846	0.0148244	4.16486e-47	6	0.213693	7708	eqtl-a-ENSG00000213760	rs2530707	C	T	0.801911	ATP6V1G2	TRUE	reported	igd	0.0262502	207.737
110	31855008	0.0351035	1.31039e-12	6	0.249	9972	eqtl-a-ENSG00000213760	rs144007819	T	C	0.0295157	ATP6V1G2	TRUE	reported	igd	0.0050203	50.305
111	30517686	0.0128393	2.66011e-12	6	0.0898034	7715	eqtl-a-ENSG00000213760	rs2516639	C	T	0.689362	ATP6V1G2	TRUE	reported	igd	0.00630118	48.9092
112	31497244	0.0161226	1.54882e-175	6	0.455413	5724	eqtl-a-ENSG00000213760	rs3093982	G	A	0.847872	ATP6V1G2	TRUE	reported	igd	0.12234	797.607
113	31884823	0.0175534	3.67959e-92	6	0.357412	5978	eqtl-a-ENSG00000213760	rs3130682	C	T	0.871908	ATP6V1G2	TRUE	reported	igd	0.0648543	414.448
114	30822413	0.0164828	8.88178e-32	6	0.193351	7715	eqtl-a-ENSG00000213760	rs3095345	T	C	0.847669	ATP6V1G2	TRUE	reported	igd	0.0175234	137.568
115	31068525	0.0178911	1.57326e-89	6	0.358936	5721	eqtl-a-ENSG00000213760	rs2517559	C	A	0.877361	ATP6V1G2	TRUE	reported	igd	0.0657295	402.354
116	31355702	0.0174642	1.58855e-104	6	0.379177	5722	eqtl-a-ENSG00000213760	rs2523480	C	G	0.870959	ATP6V1G2	TRUE	reported	igd	0.0761128	471.232
117	31697957	0.0172439	2.11349e-101	6	0.36865	5903	eqtl-a-ENSG00000213760	rs9267551	G	C	0.866888	ATP6V1G2	TRUE	reported	igd	0.0718617	456.889
118	31238377	0.0178139	1.63155e-100	6	0.379129	5988	eqtl-a-ENSG00000213760	rs9264641	C	G	0.876621	ATP6V1G2	TRUE	reported	igd	0.0703243	452.805
119	31597915	0.0173577	2.5363e-85	6	0.339773	8754	eqtl-a-ENSG00000213760	rs3130625	G	A	0.86815	ATP6V1G2	TRUE	reported	igd	0.0419355	383.084
120	30628082	0.0204542	1.31492e-20	6	0.190365	7715	eqtl-a-ENSG00000213760	rs3130000	G	A	0.907244	ATP6V1G2	TRUE	reported	igd	0.0111026	86.5958
121	32409058	0.0163625	2.18978e-45	6	0.231346	7701	eqtl-a-ENSG00000213760	rs9268653	C	T	0.845743	ATP6V1G2	TRUE	reported	igd	0.0253016	199.854
122	8193473	0.0154904	7.68776e-11	17	-0.10079	31351	eqtl-a-ENSG00000220205	rs11245	A	G	0.820649	VAMP2	TRUE	reported	igd	0.00134857	42.3333
123	8067755	0.0247081	1.09572e-59	17	-0.402579	31350	eqtl-a-ENSG00000220205	rs80283923	T	C	0.0606289	VAMP2	TRUE	reported	igd	0.00839699	265.458
124	8170580	0.0250311	1.82558e-46	17	-0.358261	31137	eqtl-a-ENSG00000220205	rs62063140	T	C	0.0592366	VAMP2	TRUE	reported	igd	0.00653604	204.838
125	8056606	0.0209964	3.21218e-13	17	-0.152965	31470	eqtl-a-ENSG00000220205	rs2518023	G	T	0.912248	VAMP2	TRUE	reported	igd	0.0016837	53.0722
126	8294446	0.0160471	4.20301e-09	17	-0.0942926	31018	eqtl-a-ENSG00000220205	rs62064334	G	C	0.164182	VAMP2	TRUE	reported	igd	0.0011119	34.525
