# Supplementary material for: Integrative single-cell RNA sequencing and mendelian randomization analysis reveal the potential role of synaptic vesicle cycling-related genes in Alzheimer's disease
Source: J Prev Alzheimers Dis. 2025 Feb 28;12(5):100097. doi: 10.1016/j.tjpad.2025.100097 (PMC12183978; doi:10.1016/j.tjpad.2025.100097)
Supplement: Supplementary file 10 — Table S4 The results of heterogeneity test in MR analysis. [file mmc10.xlsx]

## Sheet: Sheet1
Table S4 The results of heterogeneity test in MR analysis
Outcome	Exposure	Geme	Method	Q	Q_df	Q_P-value
Alzheimer's disease (AD) (finn-b-G6_ALZHEIMER)	eqtl-a-ENSG00000100554	ATP6V1D	MR Egger	0.896196	17	1
			IVW	3.1212	18	0.999962
	eqtl-a-ENSG00000213760	ATP6V1G2	MR Egger	4.92675	15	0.992729
			IVW	4.94996	16	0.995996
	eqtl-a-ENSG00000175416	CLTB	MR Egger	5.09882	9	0.82561
			IVW	5.52014	10	0.853841
	eqtl-a-ENSG00000073969	NSF	MR Egger	13.3009	12	0.347557
			IVW	13.581	13	0.403997
