# Supplementary material for: Integrative single-cell RNA sequencing and mendelian randomization analysis reveal the potential role of synaptic vesicle cycling-related genes in Alzheimer's disease
Source: J Prev Alzheimers Dis. 2025 Feb 28;12(5):100097. doi: 10.1016/j.tjpad.2025.100097 (PMC12183978; doi:10.1016/j.tjpad.2025.100097)
Supplement: Supplementary file 11 — Table S5 The results of horizontal pleiotropy test in MR analysis. [file mmc11.xlsx]

## Sheet: Sheet1
Table S5 The results of horizontal pleiotropy test in MR analysis
Outcome	Exposure	Geme	egger_intercept	se	P-value
Alzheimer's disease (AD) (finn-b-G6_ALZHEIMER)	eqtl-a-ENSG00000100554	ATP6V1D	0.0489808	0.0328368	0.154116
	eqtl-a-ENSG00000213760	ATP6V1G2	-0.00327021	0.0214622	0.880925
	eqtl-a-ENSG00000175416	CLTB	0.0188422	0.0290284	0.53249
	eqtl-a-ENSG00000073969	NSF	0.0113592	0.0225939	0.624237
